# Supplementary material for: Intrathecal catheter implantation decreases cerebrospinal fluid dynamics in cynomolgus monkeys
Source: PLoS One. 2020 Dec 30;15(12):e0244090. doi: 10.1371/journal.pone.0244090 (PMC7773283; doi:10.1371/journal.pone.0244090)
Supplement: S1 Table — Data for all eight NHPs measured before catheter implantation (MRIPRE-2) and after catheter implantation (MRIPOST-1 and MRIPOST-2). (XLSX) [file pone.0244090.s001.xlsx]

## Sheet: MRI_POST1_NHP1
																								FM	FM	C2-C3	C2-C3	C5-C6	C5-C6	T4-T5	T4-T5	T10-T11	T10-T11	L3-L4	L3-L4
																							vertebrae Z location:	0		14.3		27.4		50.6		147.4		215.5
Normalized distance from FM (mm)	Perimeter of dura (mm)	Perimeter of spinal cord (mm)	Perimeter of SAS (mm)	Area of dura(mm2)	Area of spinal cord (mm2)	Area of SAS (mm2)	Reynolds number	Flow rate amplitude (ml/s)	Stroke volume (ml)	Hydraulic diameter (mm)	Womerseley number	Mean systolic velocity (cm/s)	Mean diastolic velocity (cm/s)	Flow rate at peak systole (ml/s)	Flow rate at peak diastole (ml/s)	Surface area of dura (cm2)	Surface area of spinal cord (cm2)	Surface area of SAS (cm2)	Volume of dura (ml)	Volume of spinal cord (ml)	Volume of SAS (ml)	Length of subarachnoid space (mm)	Pulse wave velocity (m/s)	Time (ms)	CSF flow rate (ml/s)	Time (ms)	CSF flow rate (ml/s)	Time (ms)	CSF flow rate (ml/s)	Time (ms)	CSF flow rate (ml/s)	Time (ms)	CSF flow rate (ml/s)	Time (ms)	CSF flow rate (ml/s)
0	46.9343	31.2895	96.5696	139.014	42.5298	96.4843	25.321	0.564436	0.0917323	4.02095	7.4227	-0.435326	0.150068	-0.419743	0.144693	62.3665	35.9958	109.247	10.5139	3.73296	6.3271	304.018	0.88829	0	0.0929799	0	0.0856013	0	0.00927538	0	0.0439728	0	0.0115094	0	0.0140283
1	40.1444	27.9421	68.0865	131.271	52.4353	78.8356	35.5306	0.563636	0.0911789	4.62649	8.54053	-0.534755	0.184637	-0.418997	0.144639									25	0.0876399	25.3913	0.0932523	26	0.0241654	26	0.0261028	27	-0.0126906	28	0.0195483
2	35.892	27.5874	63.4794	113.67	51.4101	62.2602	37.6647	0.557936	0.0874505	3.91502	7.22716	-0.669817	0.233615	-0.413718	0.144218									50	0.10485	50.7826	0.19493	52	0.00821538	52	-0.00164725	54	0.00785937	56	0.0107383
3	32.6716	24.66	57.3316	92.3783	46.4579	45.9204	40.7932	0.548172	0.0813513	3.18965	5.88812	-0.89866	0.319001	-0.404672	0.1435									75	-0.11103	76.1739	0.0475913	78	-0.0189546	78	-0.0127072	81	0.00725937	84	0.0132683
4	29.2662	23.8588	53.125	74.6575	37.9522	36.7054	42.6704	0.535233	0.0737876	2.76269	5.09995	-1.07105	0.388887	-0.392685	0.142548									100	-0.3838	101.565	-0.20502	104	-0.0209646	104	-0.00256725	108	0.0217094	112	0.0222483
5	28.1836	18.9318	47.1154	60.7083	30.0259	30.6824	46.3791	0.520773	0.0719918	2.60417	4.80732	-1.23482	0.464222	-0.378569	0.142204									125	-0.392	126.957	-0.303544	130	-0.0120246	130	0.00414275	135	0.0312994	140	0.0262983
6	27.2307	18.314	45.5447	56.5232	29.5826	26.9406	46.0801	0.513267	0.0822294	2.36623	4.36807	-1.35247	0.558076	-0.363593	0.149673									150	-0.30935	152.348	-0.313998	156	-0.00874462	156	-0.0172472	162	0.0131294	168	0.0314483
7	26.4671	18.8113	45.2785	53.6096	28.3476	25.2621	44.5028	0.509299	0.103002	2.23192	4.12014	-1.38232	0.633953	-0.349123	0.160176									175	-0.2398	177.739	-0.241219	182	-0.00755462	182	-0.0106072	189	0.00258937	196	0.0120983
8	26.703	18.7567	45.4597	53.0892	26.9651	26.1241	42.85	0.508373	0.128215	2.29858	4.2432	-1.29212	0.654168	-0.337461	0.170912									200	-0.16822	203.13	-0.201107	208	-0.0140846	208	-0.0625672	216	-0.0275606	224	0.0115583
9	26.8734	18.9009	45.7743	53.3794	29.7835	23.5959	41.6137	0.511258	0.152586	2.0622	3.80683	-1.39856	0.768191	-0.329993	0.181264									225	-0.10152	228.522	-0.136202	234	-0.00459462	234	-0.0596572	243	-0.0333906	252	0.0132783
10	25.5184	18.2789	43.7972	50.3505	26.2936	24.0569	42.7403	0.514575	0.174193	2.19712	4.05589	-1.34808	0.790913	-0.324309	0.190266									250	-0.0382601	253.913	-0.0906867	260	-0.0142146	260	-0.0287872	270	-0.0169906	280	-0.0133317
11	25.8318	18.2783	44.1101	50.3069	26.0806	24.2263	41.6574	0.515669	0.192184	2.19687	4.05544	-1.31411	0.814608	-0.318313	0.197356									275	0.0459899	279.304	0.0127833	286	-3.46164e-05	286	-0.0379472	297	-0.0228806	308	-0.0282217
12	25.6211	18.1622	43.7832	49.6753	26.6837	22.9916	41.0283	0.513365	0.206072	2.09995	3.87652	-1.35507	0.880684	-0.311217	0.202148									300	0.13126	304.696	0.107901	312	0.0166454	312	-0.0458172	324	-0.00912063	336	-0.0174817
13	25.1449	17.7981	42.9429	47.0552	23.7828	23.2724	40.6954	0.507481	0.21601	2.16781	4.0018	-1.3011	0.879667	-0.30277	0.204711									325	0.13734	330.087	0.124468	338	-0.000904616	338	-0.0103972	351	0.0230594	364	0.0063583
14	24.2776	17.0579	41.3355	45.6123	21.9629	23.6494	40.875	0.497473	0.221803	2.28815	4.22395	-1.23859	0.866564	-0.292732	0.204741									350	0.0992899	355.478	0.0575873	364	0.000525384	364	0.0173728	378	0.0125794	392	0.0013183
15	24.3837	16.3966	40.7803	44.8265	22.1908	22.6357	39.8177	0.483981	0.224112	2.22026	4.09861	-1.24434	0.896142	-0.28132	0.202661									375	0.0833699	380.87	0.0401843	390	0.00198538	390	0.0343628	405	0.0284194	420	0.0137583
16	24.2468	16.8147	41.0615	44.339	22.563	21.776	37.7695	0.467333	0.223291	2.12195	3.91713	-1.23601	0.914528	-0.268656	0.198677									400	0.0784499	406.261	-0.00999366	416	0.00449538	416	0.0238428	432	0.0353994	448	0.0135283
17	23.9529	16.6571	40.61	43.9363	22.6167	21.3195	36.2197	0.447705	0.219589	2.10008	3.87677	-1.19555	0.904734	-0.254843	0.192862									425	0.0659399	431.652	-0.0425337	442	0.000685384	442	0.0188828	459	0.0294294	476	0.0122583
18	23.7177	16.7746	40.4922	43.4013	21.3197	22.0816	34.1989	0.425198	0.21309	2.18129	4.02668	-1.08645	0.839033	-0.23992	0.185278									450	0.0656799	457.043	-0.00068866	468	0.00118538	468	0.0259628	486	0.0181094	504	-0.0049817
19	24.11	16.6729	40.7829	44.4688	22.9107	21.5582	31.7372	0.40019	0.204058	2.1151	3.90449	-1.03935	0.816852	-0.224082	0.176108									475	0.0819099	482.435	0.0311803	494	0.00946538	494	-0.000667246	513	-0.0178106	532	-0.0270017
20	24.144	17.2638	41.4078	44.0976	23.725	20.3725	28.9209	0.373174	0.192966	1.96744	3.6319	-1.0193	0.813953	-0.207513	0.165661									500	0.0959899	507.826	0.0896503	520	0.00692538	520	0.0115828	540	-0.0340306	560	-0.0393717
21	23.9333	17.0946	41.0279	43.4647	22.4781	20.9866	26.7777	0.344448	0.180063	2.0462	3.7773	-0.909273	0.735999	-0.190347	0.154101									525	0.10923	533.217	0.15398	546	0.0105954	546	-0.00627725	567	-0.0298006	588	-0.0377317
22	23.8603	17.2621	41.1224	45.0149	22.9538	22.0612	24.2459	0.314318	0.165584	2.14589	3.96133	-0.783016	0.641882	-0.172725	0.141593									550	0.10972	558.609	0.174275	572	0.0118254	572	-0.0115072	594	-0.0334406	616	-0.0263917
23	25.3565	17.3497	42.7061	47.0811	23.675	23.4061	20.9252	0.283007	0.149649	2.19194	4.04633	-0.662717	0.549017	-0.154774	0.128233									575	0.10698	584	0.139234	598	-0.000754616	598	0.0249628	621	-0.00575063	644	-0.0270517
24	24.7177	17.607	42.3248	47.1345	23.1971	23.9374	18.6293	0.251019	0.132724	2.26171	4.17513	-0.570674	0.477301	-0.136699	0.114319
25	24.1653	17.254	41.4194	46.6487	22.529	24.1196	16.5343	0.218741	0.115059	2.32927	4.29984	-0.493019	0.415906	-0.118644	0.100096
26	24.6571	16.9773	41.6343	46.2612	21.9094	24.3518	13.9686	0.186502	0.0969047	2.3396	4.31891	-0.413714	0.352104	-0.100753	0.0857491
27	24.7993	17.0339	41.8332	46.9784	21.2565	25.7218	11.493	0.154787	0.0785139	2.46003	4.54124	-0.323419	0.278119	-0.083223	0.0715642
28	25.312	17.2627	43.8118	48.3654	23.161	24.895	8.74678	0.12411	0.0601942	2.27524	4.20012	-0.265479	0.232282	-0.0661995	0.0579105
29	24.9343	16.8416	44.9175	48.3011	23.181	24.3347	6.39998	0.0950563	0.0422048	2.16709	4.00046	-0.2048	0.185921	-0.0498235	0.0452328
30	24.9438	17.1478	45.2332	46.8544	22.3253	23.7437	4.37357	0.0686467	0.0247961	2.09979	3.87623	-0.144089	0.144723	-0.0342561	0.0343905
31	25.4938	17.5105	46.1458	48.5266	21.9383	25.8029	2.85016	0.0498535	0.010514	2.23625	4.12813	-0.0884923	0.104955	-0.0227854	0.0270681
32	24.6848	17.2958	45.1222	47.8226	25.0183	22.0189	3.07281	0.0478991	0.00866677	1.95182	3.60307	-0.109149	0.108518	-0.0240007	0.0238984
33	23.9633	16.9197	44.0246	45.7802	23.3429	21.6519	3.67683	0.0506395	0.0179427	1.96781	3.6326	-0.129268	0.104536	-0.0280206	0.0226189
34	23.6139	16.5756	43.3311	43.8126	20.5918	22.4354	4.41506	0.0550804	0.0285033	2.07106	3.82319	-0.147721	0.0977613	-0.033148	0.0219325
35	24.0874	16.6745	43.9035	44.5129	20.4372	23.2904	5.07115	0.0615921	0.0383164	2.12051	3.91447	-0.165704	0.0984464	-0.0386021	0.0229901
36	24.7819	16.9524	44.8759	45.6179	19.5698	25.2627	5.67219	0.073106	0.0473087	2.25147	4.15622	-0.1747	0.115432	-0.0440449	0.0290611
37	24.246	16.0931	43.4807	46.0059	21.1814	24.039	6.54462	0.0853812	0.0555047	2.21147	4.08239	-0.205153	0.150161	-0.049302	0.0360792
38	24.0448	16.2252	43.4116	45.1697	21.1632	23.2211	7.21613	0.0966674	0.0629287	2.13925	3.94907	-0.234541	0.183467	-0.0542627	0.0424047
39	23.149	16.3211	42.6116	43.2638	20.8384	21.64	7.98029	0.106905	0.0696052	2.03294	3.75283	-0.271928	0.221924	-0.0588572	0.048048
40	22.832	15.5622	41.5357	41.1434	17.2305	23.1275	8.76078	0.116084	0.0755588	2.22589	4.109	-0.272992	0.229498	-0.0630519	0.053032
41	23.8399	15.4145	42.396	41.4854	15.4947	25.2053	9.10581	0.1242	0.0808138	2.37858	4.39088	-0.26521	0.227777	-0.0668181	0.0573819
42	23.0767	14.7075	40.9258	42.2022	16.965	24.4518	9.89086	0.131262	0.0853948	2.39052	4.41291	-0.286944	0.250105	-0.070135	0.0611271
43	23.4624	14.8369	41.4409	42.1201	17.5074	23.8273	10.1734	0.137288	0.0893261	2.30039	4.24654	-0.306405	0.269808	-0.0730041	0.064284
44	22.6417	14.1403	39.9236	39.4308	14.5569	24.0886	10.91	0.142315	0.0926324	2.41469	4.45754	-0.313365	0.277762	-0.0754413	0.0668738
45	22.1004	13.5853	38.8273	38.466	12.9387	24.742	11.5144	0.146359	0.0953379	2.54762	4.70293	-0.314381	0.279807	-0.07744	0.0689193
46	22.2127	12.4937	37.848	36.7751	14.3065	21.6832	12.0519	0.149454	0.0974672	2.29136	4.22986	-0.3646	0.325067	-0.0790107	0.0704436
47	21.2596	12.5461	36.9473	35.8486	14.1033	20.9599	12.5275	0.151658	0.0990448	2.26939	4.18931	-0.38262	0.341042	-0.0801859	0.0714718
48	20.7729	12.7396	36.6541	34.9424	12.8606	21.2965	12.7498	0.153	0.100095	2.32428	4.29064	-0.3804	0.338435	-0.0809648	0.0720349
49	21.5561	12.22	36.9177	34.8709	13.4619	20.6236	12.7204	0.15351	0.100642	2.23457	4.12504	-0.394756	0.350087	-0.0813596	0.0721501
50	21.1783	12.5089	36.8287	34.5813	12.6327	21.1632	12.7557	0.153225	0.100712	2.2982	4.2425	-0.385649	0.340345	-0.0813883	0.0718366
51	20.8491	12.5683	36.559	33.7591	14.137	18.8367	12.7993	0.152189	0.100327	2.06091	3.80445	-0.430466	0.377617	-0.0810691	0.0711194
52	20.6319	12.751	36.5245	33.3508	14.4586	18.1068	12.7095	0.150451	0.0995124	1.98319	3.66097	-0.444222	0.386812	-0.0804203	0.0700306
53	20.5064	13.1484	36.7964	33.1524	14.9211	17.4459	12.4644	0.148053	0.0982931	1.89643	3.50082	-0.455487	0.393178	-0.0794598	0.0685928
54	20.356	12.836	36.3336	31.8979	13.8793	17.2332	12.4243	0.145029	0.0966932	1.89713	3.50211	-0.454069	0.388015	-0.078206	0.0668234
55	20.5214	12.6813	36.3443	31.1095	12.4164	17.9077	12.1778	0.141439	0.0947373	1.97095	3.63839	-0.428178	0.36163	-0.0766769	0.0647624
56	20.0628	12.4155	35.6199	31.2188	12.6479	17.7855	12.1375	0.137315	0.0924499	1.99698	3.68644	-0.421428	0.35132	-0.0748907	0.0624239
57	20.2241	13.0194	36.3851	32.3229	12.9	18.6375	11.5609	0.13272	0.0898552	2.0492	3.78284	-0.390953	0.321123	-0.0728656	0.0598542
58	21.0448	13.2795	37.4659	33.7805	14.6843	18.3109	10.8905	0.127692	0.0869779	1.95591	3.61063	-0.385718	0.311737	-0.0706197	0.0570724
59	21.5796	14.6774	39.3986	34.9945	15.1539	19.0552	9.98689	0.122289	0.0838424	1.93611	3.57407	-0.359063	0.285144	-0.0681712	0.0541175
60	21.5847	13.7628	38.489	34.8043	13.0277	20.9912	9.82912	0.116566	0.0804731	2.1819	4.02781	-0.312638	0.243333	-0.0655382	0.051028
61	21.7949	13.6528	38.5893	36.0988	16.3639	18.9495	9.38357	0.110583	0.0768945	1.96454	3.62655	-0.331089	0.252487	-0.0627389	0.047844
62	21.1727	13.2006	37.5148	34.1655	14.7561	18.624	9.19917	0.104406	0.0731311	1.98562	3.66547	-0.32142	0.239744	-0.0597914	0.0446148
63	20.9677	13.084	37.1933	33.3771	15.4383	17.1533	8.80107	0.0980867	0.0692073	1.8459	3.40754	-0.331671	0.242003	-0.0567179	0.0413688
64	20.3227	12.7583	36.2226	31.9866	12.1521	19.0491	8.53265	0.0917858	0.0651476	2.10365	3.88334	-0.281125	0.200703	-0.0535528	0.038233
65	20.2609	12.2014	35.6039	32.1584	12.4377	18.9353	8.15313	0.0863422	0.0609765	2.12728	3.92698	-0.26558	0.190393	-0.0502953	0.0360469
66	20.252	12.0135	35.407	32.2851	12.8236	18.6761	7.67556	0.0835703	0.0567184	2.10969	3.8945	-0.252242	0.195466	-0.0470739	0.0364963
67	20.5405	12.3629	36.045	32.5654	12.4404	19.3396	7.18567	0.0819835	0.0523977	2.14615	3.96181	-0.232185	0.192032	-0.044873	0.0371106
68	20.4085	12.3949	35.945	32.7499	13.5691	18.3954	7.26886	0.0829611	0.048039	2.04732	3.77937	-0.246162	0.204991	-0.0452649	0.0376962
69	20.1947	12.0687	35.405	31.3444	11.3667	19.1923	7.46171	0.084042	0.0436667	2.16808	4.0023	-0.238598	0.19957	-0.0457619	0.03828
70	19.8264	11.7333	34.7014	31.4578	12.4333	18.2391	7.87277	0.0863414	0.0393053	2.10241	3.88107	-0.259503	0.213846	-0.0473359	0.0390055
71	19.8077	12.1483	35.0975	31.7498	12.3349	18.6295	8.38347	0.091678	0.0350088	2.12313	3.91931	-0.273643	0.218509	-0.0509779	0.0407001
72	20.0196	11.9757	35.137	31.2591	10.7068	19.7669	8.96019	0.0972621	0.0310381	2.25028	4.15403	-0.275931	0.21612	-0.0545422	0.0427199
73	20.4129	11.3588	34.9132	31.8728	11.1007	19.9867	9.5906	0.102683	0.0277195	2.29008	4.2275	-0.290352	0.223658	-0.0580076	0.0446759
74	19.8788	11.6193	34.6397	32.0661	9.81541	21.4653	10.2238	0.10791	0.0249186	2.47849	4.57532	-0.286185	0.21715	-0.061352	0.0465584
75	19.9234	11.377	34.442	32.2694	11.4701	20.0138	10.8185	0.112915	0.0225621	2.32439	4.29084	-0.322551	0.241609	-0.0645587	0.0483568
76	20.5071	11.5801	35.2288	32.6132	11.6839	20.1439	11.0783	0.117669	0.0206698	2.28697	4.22176	-0.336221	0.2489	-0.067611	0.050058
77	19.9963	11.7164	34.8543	31.7416	12.5108	18.4454	11.6745	0.122145	0.0190668	2.11699	3.90798	-0.382188	0.280057	-0.0704927	0.0516526
78	19.8044	11.5756	34.5215	31.1262	10.9728	19.368	12.2379	0.126327	0.0179415	2.24423	4.14287	-0.37796	0.274403	-0.073192	0.0531353
79	19.994	11.3369	34.4725	31.4343	10.3106	20.3383	12.6764	0.130211	0.0173691	2.36018	4.35692	-0.372319	0.268017	-0.0757095	0.0545014
80	20.1764	11.7693	35.0873	31.6148	10.8485	19.9809	12.8395	0.133802	0.0171325	2.27791	4.20504	-0.390756	0.279146	-0.0780489	0.0557531
81	20.2958	11.5301	34.9675	32.4107	10.3784	21.2469	13.241	0.137107	0.0172121	2.43041	4.48656	-0.377664	0.267857	-0.0802138	0.0568934
82	20.1096	11.6593	34.9105	33.3953	12.2272	20.3827	13.5928	0.140134	0.0175726	2.33559	4.31151	-0.40332	0.284195	-0.082208	0.0579265
83	20.9	11.9702	36.0117	33.209	11.8601	20.5635	13.4706	0.142886	0.0180029	2.28385	4.216	-0.408914	0.286358	-0.0840349	0.0588512
84	20.2628	11.7605	35.1649	32.1371	12.1021	19.2497	14.067	0.145368	0.0184919	2.18965	4.04211	-0.445201	0.309982	-0.0856983	0.0596698
85	20.1612	11.5334	34.8361	31.7083	11.6851	19.2379	14.4484	0.147586	0.019123	2.20886	4.07758	-0.453377	0.313958	-0.0872018	0.0603846
86	20.0522	11.9154	35.1092	32.277	11.3617	20.1298	14.5579	0.149547	0.0198547	2.29329	4.23344	-0.440105	0.303162	-0.0885491	0.060998
87	20.2906	11.3295	34.7617	31.8639	12.0007	19.0777	14.9021	0.151256	0.0206381	2.19563	4.05315	-0.470742	0.322669	-0.0897437	0.0615123
88	19.8429	11.2429	34.2274	31.1402	9.65959	20.6952	15.3104	0.152719	0.0214147	2.41858	4.46472	-0.439002	0.299445	-0.0907894	0.0619299
89	19.6742	11.4785	34.2942	31.05	11.1081	19.1566	15.4321	0.153943	0.0221874	2.23435	4.12463	-0.478676	0.325004	-0.0916897	0.0622532
90	19.8752	11.4956	34.5124	31.5447	10.8931	19.8662	15.462	0.154935	0.0229548	2.30253	4.25048	-0.465362	0.314546	-0.0924484	0.062487
91	20.3116	11.8339	35.2871	32.1733	11.2544	20.1335	15.2235	0.155702	0.0236816	2.28224	4.21303	-0.462343	0.311139	-0.093069	0.0626328
92	20.2255	11.7851	35.1522	32.2582	12.146	19.3269	15.3632	0.156247	0.0243359	2.1996	4.06047	-0.484108	0.324407	-0.0935552	0.0626919
93	19.666	11.3011	34.1088	31.6973	11.0764	19.8356	15.8921	0.156577	0.0249094	2.32646	4.29467	-0.473859	0.316196	-0.0939106	0.0626666
94	19.7168	11.7706	34.629	30.6344	11.8367	18.0123	15.6912	0.156698	0.0253988	2.08057	3.84075	-0.523031	0.347586	-0.0941389	0.0625592
95	19.9476	11.5408	34.6301	30.5483	9.89462	19.8682	15.7092	0.156616	0.0258043	2.29491	4.23642	-0.474373	0.313946	-0.0942437	0.062372
96	19.5952	10.9075	33.6442	31.0459	10.979	19.2816	16.1661	0.156337	0.0261176	2.29243	4.23184	-0.488702	0.32211	-0.0942292	0.0621078
97	19.7238	11.2089	34.0743	31.108	11.0516	19.271	15.9421	0.155881	0.026329	2.26223	4.17609	-0.488362	0.320574	-0.094107	0.0617739
98	20.2571	11.5988	34.9975	30.9226	10.3871	19.7502	15.4832	0.155248	0.0264407	2.25725	4.16689	-0.475394	0.310768	-0.0938784	0.0613696
99	19.6025	11.6788	34.4228	31.0226	11.3567	18.8806	15.685	0.154437	0.0264551	2.19393	4.05	-0.495533	0.322595	-0.0935415	0.0608953
100	20.1364	11.2946	34.5726	31.3525	10.6513	19.9158	15.5434	0.153453	0.0263754	2.30421	4.25358	-0.467485	0.303051	-0.0931	0.0603533
101	19.7563	11.3796	34.2775	31.9734	11.7889	19.3992	15.5866	0.152304	0.0262045	2.26372	4.17884	-0.477184	0.308027	-0.0925574	0.0597462
102	20.1493	11.9107	35.2016	32.1043	11.0649	20.254	15.0718	0.151	0.0259447	2.30135	4.24832	-0.45399	0.291811	-0.0919176	0.0590828
103	19.9992	11.504	34.6447	31.4625	12.1914	18.4858	15.1925	0.14955	0.0255999	2.13431	3.93996	-0.493299	0.315715	-0.0911884	0.0583617
104	19.6055	11.7102	34.4573	30.669	11.8449	18.0386	15.1404	0.147966	0.0251738	2.09403	3.8656	-0.501058	0.319216	-0.0903841	0.0575823
105	19.5507	11.4783	34.1706	30.1165	11.4002	17.9308	15.1172	0.146241	0.0246693	2.09902	3.8748	-0.499106	0.316479	-0.0894935	0.0567472
106	20.0098	11.4662	34.6175	29.4942	11.0368	17.672	14.7597	0.144382	0.0240899	2.04214	3.76981	-0.501036	0.316186	-0.0885204	0.0558614
107	19.3756	11.3754	33.8926	30.3454	10.4896	19.0704	14.8962	0.142401	0.0234396	2.25075	4.1549	-0.458766	0.288114	-0.0874686	0.0549327
108	19.6209	11.4541	34.2166	29.9712	11.7421	17.4437	14.5667	0.140307	0.0227215	2.03921	3.7644	-0.495033	0.309313	-0.0863518	0.0539553
109	19.5522	11.6526	34.3464	30.1399	11.7561	17.5984	14.3138	0.138106	0.021942	2.04953	3.78345	-0.484002	0.300781	-0.0851749	0.0529315
110	19.2376	11.6749	34.0541	30.125	11.3487	17.9909	14.2257	0.135794	0.0211238	2.11321	3.901	-0.466513	0.288279	-0.0839298	0.0518641
111	19.2115	11.643	33.9961	30.3414	11.7393	17.8166	14.0287	0.133387	0.0203027	2.09632	3.86982	-0.463758	0.28496	-0.0826203	0.0507665
112	20.3581	12.2844	35.7841	30.8281	11.3451	18.6976	13.108	0.130894	0.0194914	2.08999	3.85814	-0.434706	0.265479	-0.0812644	0.0496296
113	19.6841	12.3932	35.2189	30.7714	13.2699	16.7161	13.0883	0.128316	0.0186912	1.89855	3.50473	-0.477745	0.289872	-0.0798605	0.0484553
114	19.8283	11.7403	34.7103	30.4641	12.9598	16.7189	13.0377	0.12565	0.0179466	1.9267	3.5567	-0.468989	0.282619	-0.0784027	0.0472469
115	19.3247	12.4309	34.8973	30.0983	14.1742	15.1387	12.7195	0.12292	0.0172799	1.73523	3.20325	-0.507978	0.30398	-0.0769013	0.0460186
116	19.2531	12.3625	34.7572	29.2544	13.3369	15.1321	12.5168	0.120132	0.0167018	1.74143	3.21469	-0.498146	0.29583	-0.0753716	0.04476
117	19.8795	12.8096	35.8307	29.6753	11.69	17.1999	11.8882	0.117271	0.0161614	1.92014	3.54459	-0.429065	0.252756	-0.0737981	0.0434734
118	19.7423	12.7031	35.587	30.9222	12.1103	18.0265	11.7092	0.114357	0.0156337	2.0262	3.74037	-0.400479	0.233904	-0.0721925	0.0421647
119	20.356	12.801	36.2985	32.7465	12.0323	19.9288	11.2214	0.111412	0.0151224	2.19609	4.05399	-0.354115	0.204954	-0.0705683	0.0408433
120	20.798	13.0878	37.0273	34.2877	13.3923	20.11	10.7422	0.108411	0.0146338	2.17245	4.01035	-0.342669	0.196424	-0.0689105	0.0395007
121	21.3425	11.9544	36.4385	35.3288	12.55	21.9935	10.6508	0.105378	0.0143085	2.41435	4.45691	-0.305748	0.173428	-0.0672384	0.0381391
122	21.4431	13.0143	37.5989	34.9205	13.5254	20.6097	10.0631	0.102323	0.0140777	2.19266	4.04768	-0.318064	0.178428	-0.06555	0.0367726
123	20.8647	12.5672	36.5735	34.4318	14.146	19.5004	10.0752	0.0992357	0.01389	2.13271	3.937	-0.327385	0.181516	-0.0638398	0.0353959
124	20.4363	12.1716	35.7495	33.7376	12.631	20.3212	10.0319	0.0961404	0.0137435	2.27379	4.19743	-0.305773	0.167358	-0.0621335	0.0340069
125	20.4671	12.3594	35.9681	33.9639	12.9128	20.2658	9.69434	0.0930281	0.0136388	2.25376	4.16045	-0.298086	0.160953	-0.0604097	0.0326184
126	21.0632	12.7907	36.9955	34.7767	11.9464	22.0449	9.157	0.0899186	0.0135772	2.38343	4.39983	-0.266288	0.141699	-0.0586893	0.0312293
127	21.4642	12.8965	37.5022	34.7954	13.5441	20.4659	8.76778	0.0868006	0.0135607	2.18297	4.02978	-0.278372	0.145788	-0.0569657	0.0298349
128	20.8042	12.5255	36.4713	34.4866	12.6348	21.0664	8.74283	0.0849392	0.0135952	2.31058	4.26535	-0.262248	0.140969	-0.055243	0.0296961
129	21.182	12.7215	37.0451	35.8039	12.663	22.3556	8.34086	0.083661	0.0137298	2.41382	4.45593	-0.239493	0.134789	-0.0535307	0.0301303
130	21.5575	12.5808	37.2799	36.1785	13.4754	21.9177	8.02288	0.0824461	0.014009	2.3517	4.34126	-0.236416	0.139749	-0.0518173	0.0306288
131	21.2173	12.3364	36.6953	35.4305	11.3795	23.2656	7.88465	0.0812872	0.0143399	2.53621	4.68186	-0.215503	0.133947	-0.0501268	0.0311604
132	21.2588	12.0522	39.4658	34.9228	13.6626	18.2149	7.08683	0.0801461	0.0146978	1.84824	3.41186	-0.266553	0.174557	-0.0484395	0.0317066
133	20.7138	12.5075	39.5045	34.2698	13.0101	18.1181	6.83415	0.0790286	0.0150729	1.83454	3.38657	-0.258165	0.178023	-0.0467741	0.0322546
134	20.7024	12.1587	39.1443	33.5177	13.3988	16.9772	6.65366	0.0779163	0.0154627	1.73479	3.20244	-0.265818	0.193205	-0.0451239	0.0327924
135	20.3724	12.4305	39.0862	32.9124	12.3901	17.3807	6.42252	0.076806	0.0158636	1.77871	3.28351	-0.250249	0.191679	-0.0434913	0.0333147
136	20.7361	12.0402	39.0595	33.5374	12.2958	18.1	6.18989	0.0757041	0.0162885	1.85358	3.42173	-0.23146	0.186843	-0.0418874	0.0338168
137	20.5437	12.4984	39.3252	32.8928	13.1497	16.6015	5.91518	0.0745946	0.0167782	1.68871	3.11736	-0.242815	0.206684	-0.0403	0.0342947
138	20.2943	12.2827	38.8602	32.575	12.6914	16.742	5.75514	0.0734913	0.0173128	1.72334	3.1813	-0.231448	0.207525	-0.0387474	0.0347439
139	20.2129	12.7893	39.2854	32.5931	13.2503	16.2012	5.46876	0.0723864	0.017896	1.64965	3.04527	-0.229734	0.217082	-0.03722	0.0351664
140	21.1609	13.1163	40.5604	33.8166	12.3793	18.2957	5.08403	0.0712779	0.0184931	1.80395	3.33011	-0.195513	0.194534	-0.0357205	0.0355574
141	20.5587	13.1316	39.9735	34.9406	13.2382	18.5608	5.1386	0.0715008	0.0190788	1.85736	3.42869	-0.191729	0.193497	-0.0355862	0.0359145
142	21.1043	12.6836	40.0711	35.6353	13.5731	18.9206	5.26028	0.0727566	0.0196529	1.8887	3.48655	-0.193008	0.191529	-0.0365187	0.0362379
143	21.5588	12.6725	40.5145	35.9389	12.8055	19.9918	5.34013	0.0740116	0.0202178	1.97372	3.6435	-0.187518	0.182751	-0.0374835	0.036528
144	21.4688	12.7576	40.5096	36.2373	13.3673	19.7284	5.47232	0.075192	0.02079	1.94802	3.59606	-0.194686	0.186467	-0.0384063	0.0367857
145	21.6922	12.5392	40.5146	36.9774	12.5025	21.3333	5.59717	0.0762989	0.0213698	2.10623	3.88811	-0.184233	0.173579	-0.0392874	0.0370115
146	21.8526	12.9758	41.1116	36.5926	14.7599	18.6911	5.63404	0.0773368	0.0219044	1.81896	3.35782	-0.215118	0.199423	-0.0401292	0.0372076
147	21.373	12.1318	39.788	34.8993	13.797	17.9608	5.93973	0.0784775	0.0223907	1.80569	3.33332	-0.227952	0.209029	-0.0409375	0.03754
148	20.3276	12.691	39.3018	34.2729	12.8821	18.2492	6.12518	0.0798809	0.0228301	1.85739	3.42875	-0.228534	0.209189	-0.0417056	0.0381752
149	21.4409	12.8031	40.5272	34.4179	13.9405	17.3358	6.0438	0.0812287	0.0232233	1.7115	3.15943	-0.244862	0.223866	-0.0424335	0.0387952
150	20.6206	12.9407	39.8446	34.5911	13.2754	18.1741	6.2472	0.0825088	0.0235712	1.82477	3.36853	-0.237319	0.216766	-0.0431218	0.039387
151	20.5653	12.6858	39.5342	33.6656	13.1389	17.3852	6.39066	0.0837089	0.0238751	1.75895	3.24704	-0.251856	0.229799	-0.0437711	0.0399378
152	21.118	12.2834	39.6846	34.2262	12.0574	19.0272	6.4552	0.0848263	0.0241363	1.91776	3.5402	-0.233457	0.212747	-0.044382	0.0404443
153	20.8738	13.0049	40.1619	35.6287	14.2183	18.2687	6.46088	0.0858798	0.0243556	1.81966	3.3591	-0.246165	0.224094	-0.0449552	0.0409247
154	21.7855	12.7675	40.8361	35.5236	14.1254	18.2567	6.43005	0.0868549	0.0245344	1.78832	3.30125	-0.249176	0.226567	-0.0454913	0.0413636
155	21.2302	13.083	40.5964	35.9666	12.7735	20.0515	6.5391	0.0877514	0.0246739	1.97587	3.64748	-0.229576	0.208462	-0.0459909	0.0417605
156	21.3388	13.199	40.821	36.1516	13.1609	19.8491	6.56859	0.0885857	0.0247751	1.94504	3.59055	-0.234057	0.212272	-0.0464547	0.042131
157	22.1702	12.7431	41.1965	37.7668	12.461	22.1642	6.56878	0.0893451	0.0248392	2.15182	3.97228	-0.211844	0.191868	-0.0468833	0.0424617
158	22.2616	13.1702	41.715	39.6048	14.8929	21.5703	6.54171	0.0900311	0.0248672	2.06852	3.8185	-0.219235	0.198256	-0.0472774	0.0427537
159	22.7692	12.9913	42.0437	39.5302	14.6509	21.7377	6.53996	0.0906563	0.0248606	2.06809	3.81771	-0.21915	0.197902	-0.0476376	0.0430187
160	21.7521	13.379	41.4143	38.3227	15.8023	19.3788	6.68524	0.0912102	0.0248206	1.87125	3.45435	-0.248013	0.223609	-0.0479644	0.0432458
161	21.9415	13.2426	41.4673	37.421	16.2386	18.0408	6.71731	0.0916976	0.024748	1.7403	3.2126	-0.267621	0.24089	-0.0482587	0.0434389
162	21.6797	13.8637	41.8266	36.5929	13.8401	19.6113	6.69583	0.0921247	0.0246442	1.8753	3.46182	-0.247699	0.222602	-0.0485209	0.0436038
163	22.2544	13.4965	42.034	38.0557	16.6243	18.2898	6.69445	0.0924843	0.0245109	1.74056	3.21309	-0.266843	0.239366	-0.0487517	0.0437326
164	21.7062	13.9183	41.9077	37.6014	15.3708	19.0891	6.74222	0.0927863	0.0243487	1.82207	3.36355	-0.256554	0.229738	-0.0489518	0.0438345
165	21.4437	13.7014	41.4283	37.1261	16.3055	17.6791	6.84406	0.0930273	0.0241588	1.70673	3.15063	-0.278188	0.248642	-0.0491217	0.0439056
166	21.9774	13.9237	42.1843	36.7773	16.6501	16.9856	6.74084	0.0932086	0.023943	1.61085	2.97364	-0.290058	0.258756	-0.0492622	0.0439464
167	21.3311	13.7497	41.364	35.9412	15.5562	17.2434	6.89071	0.0933386	0.0237021	1.66775	3.07867	-0.286365	0.254966	-0.0493763	0.0439622
168	21.0693	14.0879	41.4404	36.4639	16.4579	16.8644	6.89007	0.0934145	0.0234378	1.62788	3.00507	-0.293358	0.260619	-0.0494674	0.0439471
169	21.6456	14.0003	41.9291	36.4192	14.8101	18.4675	6.81876	0.093443	0.0231514	1.76152	3.25177	-0.268626	0.238149	-0.0495321	0.043911
170	21.8116	14.5115	42.6063	37.0643	15.9207	18.0021	6.71567	0.0934151	0.0228442	1.69033	3.12035	-0.275445	0.243627	-0.0495703	0.0438448
171	21.8572	14.3757	42.5161	38.3308	16.2297	18.9594	6.7314	0.0933429	0.0225187	1.78384	3.29297	-0.261687	0.230961	-0.0495827	0.0437602
172	22.0453	15.0247	43.3532	39.0763	16.5775	19.3573	6.60021	0.0932177	0.0221762	1.78607	3.2971	-0.256084	0.225491	-0.0495699	0.0436478
173	23.2764	14.1314	43.691	40.6787	17.0535	20.4836	6.54462	0.0930574	0.02182	1.87524	3.46171	-0.241986	0.212581	-0.0495391	0.0435183
174	22.8144	15.0896	44.1873	41.9172	16.1706	22.605	6.46467	0.0928532	0.0214522	2.04598	3.77689	-0.219261	0.192135	-0.0494887	0.0433645
175	23.5318	14.7955	44.6105	43.0511	19.0347	20.8748	6.39384	0.0926096	0.0210757	1.87204	3.4558	-0.237165	0.207295	-0.0494158	0.0431937
176	23.2064	14.7798	44.2694	42.2878	19.0051	20.1411	6.43067	0.0923236	0.0206911	1.81984	3.35944	-0.244886	0.213517	-0.0493205	0.0430031
177	23.0731	15.3033	44.6595	41.7543	20.8524	17.7604	6.36036	0.0920054	0.0202987	1.59123	2.93743	-0.277959	0.24171	-0.0492104	0.042795
178	23.0465	16.0669	45.3967	41.6024	20.0757	18.3851	6.2412	0.0916565	0.0199008	1.61973	2.99002	-0.267203	0.231758	-0.0490845	0.042572
179	22.7329	16.293	45.3091	42.1281	20.7434	18.2432	6.23442	0.0912692	0.0195216	1.61053	2.97304	-0.26828	0.23205	-0.0489388	0.0423304
180	23.3536	15.9632	45.5999	42.244	20.2465	18.8559	6.17444	0.0908578	0.0191562	1.65395	3.05321	-0.258776	0.223241	-0.0487784	0.0420794
181	23.224	16.119	45.6261	43.0784	20.0313	19.9056	6.14904	0.0904193	0.0187984	1.74512	3.2215	-0.244309	0.210167	-0.0486065	0.0418128
182	22.9709	15.7882	45.0423	43.294	20.8972	19.2552	6.20469	0.0899516	0.0184459	1.70981	3.15632	-0.251553	0.215786	-0.0484174	0.0415342
183	23.9469	15.9109	46.141	43.013	19.0808	20.7906	6.03318	0.0894653	0.0180981	1.80171	3.32596	-0.232349	0.198755	-0.0482195	0.0412458
184	23.1548	15.4883	44.9263	42.6076	19.6534	19.8126	6.16952	0.0889529	0.0177542	1.76351	3.25545	-0.242571	0.206864	-0.0480092	0.0409437
185	23.6752	16.2666	46.225	43.1435	20.7753	19.2266	5.96931	0.088425	0.0174148	1.66447	3.07263	-0.24856	0.211362	-0.0477882	0.0406368
186	22.9691	17.1602	46.4125	43.7096	21.305	19.263	5.91457	0.0878782	0.0170788	1.66017	3.0647	-0.246895	0.209313	-0.0475588	0.0403194
187	23.36	16.5485	46.1917	44.0235	20.339	20.543	5.91303	0.0873142	0.0167473	1.77904	3.28411	-0.230591	0.194897	-0.0473203	0.0399939
188	24.6613	16.7555	47.7	45.5457	19.5239	22.8803	5.69814	0.0867382	0.0164198	1.91776	3.54021	-0.206207	0.173753	-0.0470748	0.0396634
189	24.6186	16.7365	47.6383	46.1275	20.4677	22.5182	5.67328	0.086146	0.016097	1.89063	3.49011	-0.208005	0.174684	-0.0468228	0.0393231
190	24.0499	16.8781	47.2111	46.9162	19.8904	23.8842	5.69284	0.0855459	0.0157791	2.02386	3.73607	-0.195215	0.16344	-0.0465635	0.0389825
191	25.5356	16.4929	48.3117	48.7151	20.8929	24.6806	5.53288	0.084936	0.0154657	2.04358	3.77246	-0.187616	0.156554	-0.0463011	0.0386349
192	25.0804	17.0759	48.4395	50.1904	21.6226	25.4262	5.48511	0.0843157	0.0151582	2.09969	3.87604	-0.18108	0.150604	-0.0460318	0.0382838
193	25.7264	16.8448	48.8544	50.1307	19.5492	27.4399	5.40666	0.0836917	0.0148567	2.24631	4.14671	-0.167006	0.138441	-0.0457603	0.0379314
194	25.1455	16.0023	47.431	49.8668	20.2726	26.4527	5.53669	0.0830594	0.0145615	2.23031	4.11717	-0.172097	0.14216	-0.0454851	0.0375743
195	25.1161	16.1364	47.5357	49.7545	21.088	25.5248	5.48919	0.0824217	0.0142721	2.14809	3.9654	-0.177111	0.14582	-0.0452037	0.0372179
196	24.6482	15.5771	46.5084	48.3071	20.5848	24.5807	5.57588	0.081776	0.0139896	2.11397	3.90241	-0.182798	0.149976	-0.0449203	0.0368557
197	24.8393	15.8833	47.0058	47.3148	14.9422	29.231	5.48137	0.0811287	0.0137131	2.48505	4.58742	-0.154386	0.126265	-0.0446321	0.0364966
198	24.849	14.8179	45.9501	47.62	14.9832	29.4952	5.57083	0.08047	0.0134438	2.56712	4.73893	-0.150423	0.122581	-0.0443375	0.0361324
199	24.805	13.8976	44.9858	47.6259	15.0727	29.4116	5.65075	0.0798099	0.0131815	2.61544	4.82812	-0.14975	0.121633	-0.0440397	0.0357703
200	24.4755	12.7677	43.5264	46.9097	12.447	31.3211	5.80109	0.0791371	0.0129266	2.88105	5.31843	-0.139821	0.113192	-0.0437342	0.0354029
201	24.11	12.0675	42.4606	46.0216	11.9807	30.8993	5.90323	0.0784623	0.0126792	2.91053	5.37287	-0.140591	0.113438	-0.043424	0.0350383
202	24.0181	11.1051	41.4064	45.2359	7.52741	34.5669	6.00952	0.0777747	0.0124392	3.34299	6.17119	-0.125506	0.100956	-0.0431052	0.0346695
203	24.1899	10.4086	40.8817	45.7635	8.4445	34.1774	6.0401	0.0770808	0.012214	3.34366	6.17243	-0.125341	0.100489	-0.0427806	0.0343002
204	24.4211	10.1954	40.8997	46.852	10.1249	33.5854	5.9904	0.0763766	0.0120119	3.28464	6.06348	-0.126391	0.101031	-0.0424469	0.0339297
205	24.2572	10.0562	40.5966	46.5041	8.54876	34.8138	5.98658	0.0756587	0.0118294	3.43075	6.33318	-0.121011	0.0964359	-0.0421053	0.0335534
206	24.479	9.86041	40.6226	46.4555	7.99497	35.3189	5.93311	0.074935	0.0116642	3.47779	6.42002	-0.118224	0.0939425	-0.0417556	0.0331795
207	24.7255	9.25351	40.2622	47.2964	4.59951	39.5553	5.93464	0.0741995	0.011515	3.93225	7.25896	-0.105305	0.0834577	-0.0413955	0.032804
208	25.3005	8.84697	40.4306	48.4663	7.01052	38.3142	5.85747	0.0734495	0.0113815	3.79234	7.00068	-0.107432	0.0848976	-0.0410263	0.0324232
209	24.8993	8.69546	39.878	48.2256	8.15896	36.925	5.88433	0.0726898	0.0112667	3.70471	6.83893	-0.110091	0.0867768	-0.0406491	0.0320406
210	25.0375	8.58061	39.9013	47.633	8.06069	36.4307	5.82478	0.0719216	0.0111626	3.65264	6.7428	-0.110529	0.08691	-0.0402624	0.0316592
211	24.7617	8.47945	39.5244	46.9283	7.2963	36.4904	5.8222	0.0711404	0.0110663	3.69374	6.81868	-0.10926	0.0857174	-0.0398653	0.0312751
212	24.6261	8.26775	39.177	46.5643	5.25462	38.168	5.81341	0.0703442	0.0109868	3.89702	7.19393	-0.103483	0.0810046	-0.0394581	0.0308861
213	24.3175	7.92378	38.5244	46.306	7.59708	35.5673	5.85021	0.0695351	0.0109226	3.69009	6.81193	-0.110312	0.0861476	-0.0390427	0.0304924
214	24.1865	8.3645	38.8342	44.6828	8.35871	33.1825	5.74163	0.068718	0.01087	3.41893	6.31136	-0.116388	0.0907076	-0.0386195	0.0300985
215	23.5533	9.49803	39.3345	42.8259	8.62293	31.0614	5.60379	0.0678919	0.0108341	3.15895	5.83144	-0.123193	0.0958212	-0.0381877	0.0297042
216	23.5409	9.79642	39.6205	40.9314	6.3906	31.3992	5.49933	0.0670533	0.0108347	3.16947	5.85087	-0.120432	0.0935059	-0.0377469	0.0293064
217	22.6087	9.26503	38.1569	39.2468	6.29208	29.8131	5.64749	0.0662016	0.0108795	3.12148	5.76227	-0.125661	0.0973771	-0.0372974	0.0289042
218	21.6473	9.31853	37.249	38.1508	8.56553	26.4437	5.70875	0.0653374	0.0109388	2.84026	5.24314	-0.139636	0.108014	-0.0368394	0.028498
219	21.2319	9.01903	36.5341	35.671	7.05137	25.478	5.74802	0.0644612	0.0109937	2.79083	5.15189	-0.142773	0.110251	-0.0363734	0.0280878
220	20.5572	8.34688	35.1872	33.5213	4.94405	25.4357	5.89013	0.0635736	0.0110429	2.89215	5.33893	-0.141138	0.108799	-0.0358996	0.0276741
221	20.9585	8.47262	35.7143	33.9261	3.14686	27.6376	5.72918	0.0626789	0.0110859	3.09159	5.70709	-0.128918	0.0992303	-0.0354183	0.0272606
222	21.4168	8.23168	35.9316	34.7685	5.14038	26.4865	5.61183	0.0617771	0.0111221	2.94502	5.43652	-0.133004	0.102215	-0.0349306	0.0268464
223	20.7895	7.56075	34.6334	33.3794	6.01444	24.2234	5.74106	0.0608659	0.0111514	2.79896	5.16691	-0.142164	0.109104	-0.0344371	0.0264288
224	20.6972	7.4279	34.4083	32.1961	5.2657	23.7888	5.69428	0.0599453	0.011174	2.76639	5.10677	-0.142681	0.109343	-0.0339373	0.0260079
225	20.349	7.31246	33.9446	31.0849	5.74716	22.1961	5.6866	0.0590152	0.0111901	2.61387	4.82523	-0.150955	0.115518	-0.0334312	0.025584
226	19.981	7.07022	33.3344	29.2506	3.73932	22.3697	5.70024	0.0580763	0.0111993	2.68394	4.95457	-0.14761	0.112811	-0.032919	0.0251573
227	19.0362	6.53665	31.856	27.8919	2.18673	22.5635	5.88125	0.057129	0.0112021	2.83443	5.23239	-0.143753	0.109707	-0.0324011	0.0247279
228	18.5384	5.94118	30.7628	27.9412	2.1931	22.6065	5.98228	0.0561738	0.0112023	2.93872	5.42489	-0.141234	0.107646	-0.0318777	0.0242961
229	19.2628	6.39852	31.9445	28.9536	3.49304	22.319	5.66998	0.0552232	0.0112104	2.80036	5.16948	-0.140711	0.107157	-0.0313492	0.0238739
230	19.5524	6.73227	32.5678	28.8534	4.85675	20.8551	5.46146	0.0544249	0.0112244	2.56118	4.72796	-0.147801	0.113249	-0.030816	0.0236089
231	19.3299	6.32992	31.943	27.5433	3.9242	20.4776	5.47143	0.0537554	0.0112324	2.56476	4.73457	-0.147866	0.114651	-0.0302782	0.0234772
232	18.4098	6.41328	31.1063	25.7523	2.91121	19.6995	5.51817	0.0530635	0.0112304	2.53214	4.67434	-0.151175	0.118623	-0.0297362	0.0233273
233	17.7715	6.59514	30.6498	25.0644	3.87141	18.0514	5.49716	0.0523499	0.0112183	2.35581	4.34884	-0.161958	0.128529	-0.0291904	0.0231595
234	17.7323	7.08274	31.0982	24.6011	5.72791	15.7316	5.31799	0.0516156	0.0111961	2.02707	3.74198	-0.183729	0.14746	-0.028641	0.0229746
235	17.3608	8.28261	31.9266	22.5034	5.35967	14.0021	5.07923	0.0508613	0.0111636	1.75461	3.23902	-0.200596	0.16264	-0.0280883	0.0227729
236	16.4469	8.70631	31.4364	20.4827	4.2259	13.1152	5.0582	0.0500879	0.0111209	1.66698	3.07725	-0.210719	0.172683	-0.0275327	0.0225551
237	15.5284	8.27561	30.0872	18.9881	3.4697	12.3768	5.17497	0.0492962	0.0110683	1.64607	3.03866	-0.218057	0.180429	-0.0269745	0.0223217
238	15.846	8.383	30.5122	19.1188	2.60803	13.3692	5.00298	0.0484872	0.0110058	1.75094	3.23226	-0.198463	0.165801	-0.0264139	0.0220733
239	16.3849	9.00928	31.6774	20.6753	3.49496	14.0387	4.71073	0.0476617	0.0109339	1.77291	3.27281	-0.184183	0.155409	-0.0258513	0.0218104
240	16.6227	9.52133	32.4272	21.5442	3.16162	15.241	4.50408	0.0468205	0.0108524	1.87627	3.4636	-0.168337	0.143276	-0.025287	0.0215335
241	17.3201	9.09715	32.7005	22.3709	2.90801	16.3213	4.36415	0.0459645	0.0107616	1.99458	3.682	-0.152092	0.130735	-0.0247213	0.0212432
242	16.8027	7.62798	30.7139	22.1331	3.20542	15.7861	4.54804	0.0450945	0.0106618	2.06726	3.81618	-0.153646	0.133166	-0.0241544	0.02094
243	16.4691	8.07943	30.8317	22.7248	2.4312	17.152	4.44421	0.0442114	0.0105532	2.23475	4.12537	-0.137588	0.120299	-0.0235868	0.0206246
244	17.3649	11.0707	34.7187	25.0449	5.66165	16.2417	3.83409	0.0433161	0.0104362	1.88065	3.47169	-0.142931	0.126084	-0.0230188	0.0202973
245	17.6315	11.9505	35.8651	24.1755	5.17588	15.8581	3.61336	0.0424095	0.010311	1.77261	3.27224	-0.143744	0.127732	-0.0224507	0.0199588
246	18.0085	10.703	34.9947	23.5717	3.08883	17.3413	3.60923	0.0414927	0.0101778	1.98156	3.65797	-0.126629	0.113503	-0.0218831	0.0196096
247	17.9639	10.17	34.4171	24.6595	5.68801	15.8299	3.57486	0.0405663	0.0100369	1.8399	3.39647	-0.134651	0.121606	-0.021316	0.0192503
248	17.4218	9.43207	33.137	23.325	5.09169	15.0917	3.61575	0.0396311	0.00988845	1.82057	3.36079	-0.137755	0.125375	-0.0207497	0.0188814
249	16.538	8.78124	31.6024	21.6772	4.1412	14.3944	3.68662	0.0386879	0.00973296	1.82304	3.36534	-0.140375	0.128672	-0.0201844	0.0185035
250	16.854	8.897	29.8011	21.7882	1.78642	17.9767	3.80876	0.0377375	0.0095707	2.45133	4.52517	-0.114774	0.105906	-0.0196205	0.018117
251	18.1041	9.9523	28.0564	24.3916	0.916821	23.4747	3.92363	0.0367808	0.00940217	3.34849	6.18134	-0.0811827	0.0754943	-0.0190582	0.0177226
252	18.7025	9.93332	28.6358	27.295	4.06099	23.234	3.72839	0.0358186	0.00922769	3.24558	5.99137	-0.0796112	0.0745467	-0.0184979	0.0173207
253	18.719	10.3959	29.1149	27.7053	4.98619	22.7192	3.56545	0.0348519	0.00904776	3.12957	5.77721	-0.0789685	0.0744485	-0.0179398	0.016912
254	19.2159	12.1583	31.3742	27.7881	5.43935	22.3488	3.20058	0.0338814	0.0088624	2.84972	5.2606	-0.0778172	0.073842	-0.0173844	0.016497
255	19.413	12.4257	31.8387	27.8664	5.74568	22.1208	3.05184	0.032908	0.00867111	2.77771	5.12768	-0.076192	0.0727816	-0.0168318	0.0160762
256	18.2939	12.2316	30.5255	27.2941	7.07257	20.2215	3.07878	0.0319326	0.00847431	2.64901	4.8901	-0.0805729	0.0774519	-0.0162825	0.0156502
257	17.8732	11.8366	29.7098	25.2778	5.93151	19.3463	3.05711	0.0309561	0.00827229	2.60504	4.80893	-0.0813687	0.078692	-0.0157366	0.0152194
258	17.5841	11.8259	29.41	23.8915	4.69464	19.1969	2.98211	0.0299792	0.00806545	2.61097	4.81987	-0.0792308	0.0771015	-0.0151946	0.0147846
259	17.6182	11.6354	29.2535	23.502	5.1953	18.3067	2.89172	0.0290029	0.00785419	2.504	4.62241	-0.0801481	0.0784443	-0.0146567	0.0143461
260	16.7965	11.4539	28.2504	22.3884	3.61935	18.7691	2.88716	0.0280279	0.00763889	2.65833	4.90729	-0.0752606	0.0740998	-0.0141233	0.0139046
261	16.6244	10.1118	26.7362	21.9874	3.59931	18.3881	2.93482	0.0270552	0.0074199	2.75122	5.07877	-0.0740333	0.0732979	-0.0135947	0.0134606
262	16.8484	9.45876	26.3072	22.4537	3.35492	19.0988	2.86813	0.0260857	0.00719759	2.90432	5.36139	-0.0684372	0.0681442	-0.0130711	0.0130146
263	16.7008	9.40615	26.107	22.9623	4.76993	18.1924	2.78353	0.0251201	0.00697232	2.79804	5.1652	-0.0690526	0.0691378	-0.0125529	0.0125672
264	17.3824	10.4704	27.8528	22.109	4.92158	17.1874	2.49532	0.0241593	0.00674445	2.47027	4.56014	-0.0700865	0.0705417	-0.0120404	0.0121189
265	17.169	9.48041	26.6494	21.0011	3.33429	17.6668	2.49791	0.0232042	0.00651437	2.65224	4.89605	-0.0652927	0.0660648	-0.0115338	0.0116704
266	17.9481	8.42063	26.3687	21.1208	2.92671	18.1941	2.41669	0.0222556	0.00628245	2.75902	5.09317	-0.060766	0.0617985	-0.0110336	0.011222
267	17.2007	9.77462	26.9753	22.6915	3.17381	19.5177	2.25511	0.0213145	0.00604908	2.89514	5.34445	-0.054019	0.0552187	-0.0105401	0.0107744
268	17.3358	9.25521	26.591	23.4255	3.21	20.2155	2.18407	0.0203815	0.00581469	3.04035	5.61251	-0.0498052	0.0511628	-0.0100534	0.0103281
269	19.0992	8.65304	27.7522	24.9872	3.68958	21.2976	1.99172	0.0194577	0.00557962	3.07005	5.66734	-0.0449496	0.0464037	-0.00957404	0.00988364
270	18.4042	9.58517	27.9894	25.7893	4.90538	20.8839	1.8769	0.0185438	0.00534421	2.98458	5.50956	-0.0435805	0.0452067	-0.00910221	0.00944161
271	17.7207	9.36578	27.0865	23.805	3.39505	20.41	1.84058	0.0176408	0.00510885	3.01442	5.56465	-0.0423351	0.0441197	-0.00863824	0.00900251
272	17.6126	9.16579	26.7784	24.5973	3.81491	20.7824	1.76408	0.0167494	0.0048739	3.10451	5.73096	-0.0393722	0.0412222	-0.00818245	0.00856691
273	18.3854	8.9321	27.3175	24.3995	3.41577	20.9837	1.63491	0.0158705	0.00463975	3.0723	5.67149	-0.0368908	0.0387983	-0.00773514	0.00813535
274	18.1031	9.52594	27.629	24.3331	3.1623	21.1708	1.52429	0.015005	0.00440677	3.06198	5.65244	-0.0345785	0.0365342	-0.00729663	0.00770837
275	17.4059	8.97049	26.3764	23.4252	5.42402	18.0011	1.50275	0.0141538	0.00417537	2.72986	5.03934	-0.0381452	0.0404754	-0.00686724	0.00728652
276	16.6118	9.51858	26.1304	21.6811	4.39023	17.2908	1.42401	0.0133176	0.0039459	2.64786	4.88796	-0.0372881	0.0397349	-0.00644726	0.00687034
277	16.1348	8.08017	24.2149	20.6881	3.70443	16.9836	1.44616	0.0124974	0.00371874	2.81338	5.19352	-0.0355895	0.0380882	-0.00603701	0.00646037
278	15.2005	4.55825	19.7588	18.3031	3.23666	15.0665	1.64645	0.011694	0.00349427	3.0501	5.63051	-0.037409	0.0401991	-0.0056368	0.00605717
279	15.0277	3.99048	19.0182	16.1348	1.38839	14.7464	1.59607	0.0109082	0.00327285	3.10933	5.73985	-0.0355783	0.038389	-0.00524695	0.00566128
280	13.4237	3.02515	16.4489	14.8534	0.834549	14.0189	1.71113	0.010141	0.0030549	3.41104	6.29681	-0.0347403	0.0376336	-0.00486776	0.00527324
281	13.9823	3.83146	17.8137	15.3192	0.743777	14.5754	1.458	0.00939314	0.00284076	3.27278	6.04157	-0.0308899	0.0335946	-0.00449954	0.0048936
282	14.423	3.68618	18.1091	15.8763	0.773466	15.1029	1.32298	0.00866551	0.00263082	3.34074	6.16703	-0.0274243	0.0299423	-0.0041426	0.00452291
283	14.6839	5.14437	19.8282	16.9261	2.3331	14.593	1.10547	0.00795896	0.00242546	2.94403	5.4347	-0.0260157	0.0285131	-0.00379725	0.0041617
284	15.0934	4.74906	19.8425	16.5024	2.67935	13.823	1.00742	0.00727435	0.00222506	2.78564	5.14232	-0.0250653	0.0275754	-0.00346381	0.00381053
285	14.2994	4.30183	18.6012	14.9017	2.34386	12.5578	0.975039	0.00661253	0.00202998	2.70106	4.98618	-0.0251004	0.0277139	-0.00314259	0.00346994
286	14.0149	4.46333	18.4783	15.164	1.17072	13.9933	0.886337	0.00597437	0.00184061	3.0358	5.60411	-0.0203246	0.0225253	-0.00283389	0.00314048
287	15.0161	4.31515	19.3312	15.4405	4.67085	10.7696	0.767048	0.00536071	0.00165733	2.25903	4.17019	-0.0235615	0.0262045	-0.00253803	0.00282268
288	12.3871	0	12.3871	11.766	1.75254	10.0134	1.05071	0.00477242	0.00148051	3.23377	5.96957	-0.0225256	0.0251402	-0.00225531	0.0025171
289	11.9884	0	11.9884	10.5695	0.546731	10.0228	0.955962	0.00421034	0.00131054	3.34258	6.17043	-0.0198248	0.0222037	-0.00198606	0.00222428
290	11.1042	0	11.1042	9.60566	1.17686	8.42881	0.899516	0.00367534	0.00114779	3.03622	5.60489	-0.0205272	0.0230681	-0.00173057	0.00194477
291	11.0116	0	11.0116	8.65465	0.597379	8.05727	0.780338	0.00316826	0.000992635	2.92523	5.39999	-0.0184986	0.0208591	-0.00148915	0.00167911
292	10.2451	0	10.2451	8.13469	1.75004	6.38464	0.710836	0.00268998	0.000845464	2.49392	4.60379	-0.0197726	0.0223686	-0.00126213	0.00142785
293	9.36903	0	9.36903	6.3149	-0.217258	6.53215	0.646599	0.00224133	0.000706656	2.7887	5.14796	-0.0160662	0.0182351	-0.00104981	0.00119152
294	8.95666	0	8.95666	6.1492	0.0905822	6.05862	0.549472	0.00182319	0.000576589	2.7059	4.99511	-0.014067	0.0160174	-0.000852498	0.000970689
295	9.17149	0	9.17149	6.20242	0.448416	5.75401	0.421997	0.00143639	0.000455636	2.50945	4.63246	-0.0116681	0.0133278	-0.000670507	0.000765886
296	9.24144	0	9.24144	5.60836	-1.09695	6.70531	0.314874	0.00108181	0.000344177	2.9023	5.35766	-0.00752273	0.00861964	-0.000504148	0.000577661
297	9.23838	0.024895	9.26327	6.663	-0.715422	7.37843	0.221335	0.00076029	0.000242591	3.19529	5.89852	-0.00479413	0.0055101	-0.000353731	0.000406559

## Sheet: MRI_POST1_NHP2
																								FM	FM	C2-C3	C2-C3	C5-C6	C5-C6	T4-T5	T4-T5	T10-T11	T10-T11	L3-L4	L3-L4
																							vertebrae Z location:	0		14.7		27.5		70		147.1		215
Normalized distance from FM (mm)	Perimeter of dura (mm)	Perimeter of spinal cord (mm)	Perimeter of SAS (mm)	Area of dura(mm2)	Area of spinal cord (mm2)	Area of SAS (mm2)	Reynolds number	Flow rate amplitude (ml/s)	Stroke volume (ml)	Hydraulic diameter (mm)	Womerseley number	Mean systolic velocity (cm/s)	Mean diastolic velocity (cm/s)	Flow rate at peak systole (ml/s)	Flow rate at peak diastole (ml/s)	Surface area of dura (cm2)	Surface area of spinal cord (cm2)	Surface area of SAS (cm2)	Volume of dura (ml)	Volume of spinal cord (ml)	Volume of SAS (ml)	Length of subarachnoid space (mm)	Pulse wave velocity (m/s)	Time (ms)	CSF flow rate (ml/s)	Time (ms)	CSF flow rate (ml/s)	Time (ms)	CSF flow rate (ml/s)	Time (ms)	CSF flow rate (ml/s)	Time (ms)	CSF flow rate (ml/s)	Time (ms)	CSF flow rate (ml/s)
0	32.7417	21.8278	79.7982	113.18	78.7393	34.4405	8.17277	0.175147	0.0272739	1.77575	3.22271	-0.355619	0.198224	-0.112455	0.0626918	65.7272	40.848	118.715	11.9421	4.64589	6.85439	285.778	1.4638	0	0.0160765	0	0.0582848	0	0.0218465	0	-0.00409578	0	-0.0193094	0	0.00363165
1	36.5659	24.3773	78.261	124.201	64.4674	59.7339	8.56232	0.176876	0.0280191	3.08984	5.60757	-0.191043	0.106617	-0.113522	0.063354									28	0.00946651	28.0435	0.0342028	28	0.0152865	28	-0.000955785	29	0.0217506	29	0.0651916
2	38.3939	27.4088	90.57	145.04	66.2153	78.825	7.2954	0.176058	0.0276649	3.61677	6.56387	-0.149251	0.0832623	-0.113017	0.0630413									56	0.00223651	56.087	0.0199138	56	-0.00508354	56	0.00579422	58	0.0507306	58	0.0470016
3	42.8264	30.0459	72.8723	144.39	40.5238	103.866	8.83217	0.172979	0.0263662	5.73677	10.4113	-0.107118	0.0596351	-0.111119	0.06186									84	-0.0658535	84.1304	-0.00788524	84	-0.0207635	84	0.0163342	87	0.0256306	87	0.0212216
4	41.2658	24.2316	65.4974	132.743	35.1863	97.5566	9.52331	0.167949	0.0243286	5.94416	10.7877	-0.111857	0.0620387	-0.108023	0.0599257									112	-0.111713	112.174	-0.0525242	112	-0.0224035	112	0.0130242	116	0.0163406	116	0.0136016
5	36.9437	25.9033	62.847	119.533	38.5294	81.0037	9.54524	0.161302	0.0217993	5.15297	9.35182	-0.128657	0.0709871	-0.103942	0.0573604									140	-0.0919535	140.217	-0.0592312	140	-0.00281354	140	0.0153042	145	0.0159506	145	0.0167216
6	33.9107	27.5021	61.4128	107.135	37.3704	69.7645	9.31182	0.153364	0.0197371	4.54062	8.24051	-0.142582	0.0780744	-0.0990895	0.054275									168	-0.0659935	168.261	-0.0492252	168	-0.000603542	168	0.00861422	174	0.0128706	174	0.0246816
7	31.6141	22.7309	59.9646	97.4411	34.4456	62.9955	9.01661	0.144474	0.0207556	4.20142	7.62493	-0.148728	0.0806106	-0.0936876	0.050786									196	-0.0422135	196.304	-0.0372032	196	-0.00729354	196	0.00731422	203	0.0114206	203	0.0160216
8	30.8153	20.5435	58.8678	90.4008	35.0553	55.3455	8.62136	0.134954	0.0250412	3.75907	6.82211	-0.159333	0.0851453	-0.0879402	0.0470137									224	-0.0316535	224.348	-0.0267302	224	-0.0103935	224	0.00509422	232	0.0137906	232	-0.00567835
9	29.7373	19.8249	60.7067	85.4784	38.0241	47.4543	7.8077	0.131445	0.0311888	3.13101	5.6823	-0.173208	0.104613	-0.0820525	0.0493929									252	-0.0218235	252.391	-0.0124602	252	-0.0126835	252	-0.00420578	261	0.00656062	261	-0.0174684
10	28.9677	19.3118	57.1071	76.2428	35.3647	40.8781	7.70367	0.131468	0.0382998	2.86156	5.19328	-0.186653	0.135717	-0.07621	0.0552578									280	-0.000243495	280.435	-0.00684424	280	-0.00699354	280	-0.00550578	290	-0.00896938	290	-0.0163184
11	28.0946	18.7297	53.6788	68.232	34.6071	33.6248	7.58904	0.131816	0.0454605	2.50425	4.54482	-0.210246	0.182766	-0.0705819	0.0612337									308	0.0269265	308.478	0.0127108	308	-0.00584354	308	-0.000515785	319	0.000900624	319	-0.0113484
12	27.5953	18.3969	52.9428	63.6737	31.2647	32.409	7.11936	0.132061	0.0521141	2.4486	4.44383	-0.20149	0.205994	-0.0653016	0.066759									336	0.0617165	336.522	0.0272528	336	-0.00808354	336	-0.00505578	348	-0.000149376	348	-0.00106835
13	26.8939	17.9292	50.4795	59.3073	33.0066	26.3006	6.91645	0.132056	0.0579357	2.08415	3.7824	-0.229957	0.272157	-0.060483	0.0715735									364	0.0442365	364.565	-0.00331124	364	-0.0100035	364	-0.00391578	377	-0.00119938	377	-0.00693835
14	25.2762	16.8508	50.8787	56.2321	30.6843	25.5478	6.37007	0.131673	0.0627588	2.00871	3.64549	-0.219762	0.296017	-0.0561354	0.075538									392	0.0209065	392.609	-0.0328432	392	-0.0112835	392	0.000734215	406	0.00195062	406	-0.0192584
15	24.3324	16.2216	46.5741	50.8319	27.1754	23.6565	6.46649	0.130845	0.0666015	2.03181	3.68742	-0.220596	0.33251	-0.0521842	0.0786608									420	0.0278065	420.652	-0.0141442	420	-0.00528354	420	-0.000445785	435	-0.0130594	435	-0.0175584
16	24.6963	16.5884	45.3608	49.8698	25.8757	23.9941	6.17706	0.129538	0.0695178	2.11818	3.84417	-0.202558	0.337625	-0.0485499	0.0809878									448	0.0339565	448.696	-0.0227972	448	0.0136665	448	0.00224422	464	-0.0310294	464	-0.0146384
17	25.2856	18.3953	43.6808	48.3559	24.0528	24.3031	6.13479	0.128995	0.0715614	2.2262	4.0402	-0.191386	0.340307	-0.0464274	0.0825677									476	0.0286765	476.739	-0.0313242	476	0.0144265	476	0.00518422	493	-0.0264294	493	-0.0121084
18	24.5719	19.2266	43.7985	47.9168	24.6912	23.2256	6.27046	0.131015	0.0727861	2.12167	3.8505	-0.204832	0.359353	-0.0475704	0.0834448									504	0.0271165	504.783	-0.0175412	504	0.0104665	504	0.00114422	522	-0.0194594	522	-0.00421835
19	25.4324	19.5808	45.0132	48.0888	24.6542	23.4346	6.24061	0.132247	0.0732458	2.08779	3.78902	-0.207374	0.357052	-0.0485853	0.0836612									532	0.0227765	532.826	0.0264748	532	0.00749646	532	-0.00484578	551	-0.0157694	551	-0.0145784
20	25.025	20.8296	45.8546	49.2292	25.7814	23.4478	6.18211	0.132323	0.0729942	2.04841	3.71754	-0.209272	0.355196	-0.0490604	0.0832622									560	0.0275065	560.87	0.0273608	560	-0.000183542	560	-0.00838578	580	-0.00857938	580	-0.0279384
21	24.6795	19.6341	44.3137	48.6792	24.3809	24.2983	6.38691	0.131328	0.0720853	2.19338	3.98065	-0.201877	0.338832	-0.0490345	0.082293									588	0.0305665	588.913	0.0166628	588	0.00314646	588	-0.0142758	609	-0.0104594	609	-0.0222284
22	25.8102	19.0079	44.8181	49.6339	25.6049	24.0289	6.2532	0.129349	0.0705729	2.14523	3.89326	-0.202096	0.336352	-0.0485467	0.0808026									616	0.0269965	616.957	0.0477618	616	0.00695646	616	-0.0143058	638	-0.0186294	638	-0.0124684
23	25.4606	18.3429	43.8035	49.0828	25.4418	23.641	6.27839	0.126472	0.0685107	2.15972	3.91955	-0.201496	0.333474	-0.0476357	0.0788364									644	0.0187365	645	0.0698968	644	0.0215165	644	-0.0104858	667	-0.0118894	667	-0.0145884
24	24.9185	18.1977	43.1162	45.4293	23.7571	21.6721	6.20358	0.122777	0.0659526	2.01047	3.64868	-0.214235	0.353351	-0.0463406	0.0764365
25	25.061	18.5417	43.6028	47.2512	25.0474	22.2039	5.9179	0.118348	0.0629524	2.03671	3.6963	-0.201514	0.332015	-0.0447001	0.0736475
26	24.7818	20.2094	44.9912	49.3097	26.9711	22.3385	5.48629	0.113268	0.0595641	1.98629	3.60481	-0.191383	0.315656	-0.0427532	0.0705146
27	25.9103	19.1255	45.0358	49.5478	28.0712	21.4766	5.19562	0.10763	0.0558413	1.9075	3.46182	-0.188754	0.312387	-0.0405389	0.0670911
28	25.7801	18.7524	44.5325	51.4206	27.558	23.8626	4.93764	0.101508	0.0518354	2.14342	3.88998	-0.159637	0.265743	-0.0380938	0.0634137
29	26.4892	19.4778	45.967	52.688	29.067	23.621	4.45248	0.0949749	0.047596	2.05551	3.73043	-0.150102	0.252004	-0.035453	0.0595219
30	26.3671	20.3434	46.7105	52.5053	28.9108	23.5945	4.03562	0.0881427	0.0431894	2.01997	3.66592	-0.138461	0.235189	-0.0326656	0.0554771
31	25.6378	19.8282	46.1075	52.1197	30.0815	21.8778	3.73869	0.0810958	0.0386695	1.90015	3.44848	-0.136168	0.234739	-0.0297705	0.0513254
32	26.6952	19.8724	49.7092	53.9518	30.3315	22.8349	3.12899	0.0742749	0.0343188	1.83818	3.33601	-0.118306	0.207628	-0.0269558	0.0473191
33	26.8604	18.9151	48.9171	55.1706	30.1808	24.2043	2.89801	0.0684766	0.0306371	1.97928	3.59207	-0.101453	0.181475	-0.0245543	0.0439223
34	27.0673	19.8499	50.0588	54.5164	29.3352	24.3958	2.55476	0.0626818	0.0270096	1.94944	3.53793	-0.0908022	0.166154	-0.0221499	0.0405318
35	26.8557	19.3457	49.3429	54.2676	27.7348	25.7475	2.51705	0.0587024	0.0235116	2.0879	3.78921	-0.0836644	0.14472	-0.0215177	0.0371847
36	26.61	19.6688	49.4205	53.6252	28.5814	24.2584	2.57607	0.0559556	0.0201514	1.96404	3.56443	-0.091361	0.139771	-0.0220585	0.0338971
37	26.0889	19.4698	48.7003	52.1382	28.6708	22.682	2.72709	0.0536817	0.0169656	1.86289	3.38086	-0.10146	0.135199	-0.0229901	0.0306916
38	25.6248	19.3776	48.144	51.5451	28.097	22.6627	2.87166	0.0515467	0.0139706	1.8825	3.41645	-0.105728	0.122075	-0.0239553	0.0275913
39	25.7131	20.0621	48.9169	52.5508	28.0656	23.6998	2.94047	0.0495372	0.0113166	1.93798	3.51714	-0.105139	0.103914	-0.0249195	0.0246177
40	26.2137	19.3838	48.739	51.5001	26.6661	24.0487	3.06153	0.0477891	0.00939228	1.97379	3.58212	-0.107486	0.0912305	-0.0258495	0.0219395
41	25.4107	19.0305	47.5828	49.199	23.917	24.4966	3.24186	0.0488763	0.00806511	2.05954	3.73775	-0.109075	0.0904461	-0.0267205	0.0221558
42	25.4802	18.7472	47.369	48.4548	24.318	23.3514	3.35246	0.0516853	0.00710722	1.97182	3.57854	-0.117965	0.103745	-0.0275122	0.0241732
43	24.9864	17.921	46.049	47.0607	23.5001	22.7752	3.54076	0.0545183	0.00669901	1.97907	3.59169	-0.123945	0.115485	-0.028225	0.0262933
44	24.192	17.9706	45.3042	45.3666	22.9201	21.6611	3.67574	0.0571024	0.00694089	1.91273	3.47131	-0.133606	0.131003	-0.0288514	0.028251
45	23.6008	18.2156	44.9579	43.775	22.3641	20.6255	3.77409	0.0594365	0.00777546	1.83578	3.33166	-0.142474	0.145669	-0.0293856	0.0300509
46	23.5582	17.12	43.8199	42.309	20.6574	20.8662	3.92894	0.0615235	0.00900278	1.90475	3.45682	-0.142943	0.151933	-0.0298252	0.0316983
47	24.1746	15.8311	43.1473	40.9948	19.5868	20.6226	4.03587	0.0633613	0.0103517	1.91183	3.46967	-0.146293	0.16095	-0.0301693	0.033192
48	24.0892	15.9911	43.2219	41.8387	20.4245	20.6288	4.05913	0.0649061	0.0116963	1.9091	3.46472	-0.147346	0.167293	-0.0303956	0.0345105
49	23.5918	16.3706	43.104	42.5136	20.7136	21.0146	4.08685	0.0662051	0.0129437	1.95018	3.53927	-0.145245	0.169802	-0.0305195	0.0356856
50	23.4918	17.6021	44.2356	42.4192	20.9454	20.6884	3.98823	0.0672703	0.0140878	1.87253	3.39834	-0.147718	0.177613	-0.0305493	0.036721
51	23.4342	17.937	44.5128	41.8793	20.5419	20.552	3.95346	0.0681024	0.0151271	1.84752	3.35296	-0.148344	0.183041	-0.0304831	0.0376193
52	23.3553	17.0741	43.571	41.4892	19.9575	20.7463	4.01704	0.0687071	0.0160631	1.90464	3.45662	-0.146159	0.185031	-0.0303225	0.0383846
53	23.3898	16.6045	43.1358	41.6205	20.311	20.5241	4.02416	0.0690942	0.0168974	1.90331	3.4542	-0.146527	0.190146	-0.0300725	0.0390217
54	22.5793	17.864	43.5849	41.9638	21.048	20.1304	3.93754	0.0692691	0.0176322	1.84747	3.35287	-0.1477	0.196402	-0.0297326	0.0395364
55	23.5977	16.523	43.2623	40.5555	20.4839	19.2862	3.90721	0.0691909	0.0182518	1.78311	3.23606	-0.151879	0.206991	-0.0292856	0.0399053
56	23.5056	16.4525	43.0997	39.8503	19.8772	19.1878	3.8518	0.0689194	0.0187813	1.78079	3.23186	-0.149899	0.209287	-0.0287618	0.0401576
57	22.6012	16.8411	42.5838	39.893	18.6425	20.465	3.8165	0.0684548	0.0192314	1.92354	3.49093	-0.138106	0.197488	-0.0281577	0.0402972
58	22.3813	16.544	42.0668	39.7378	18.494	20.4584	3.76965	0.0678038	0.0195986	1.94489	3.52967	-0.13464	0.197806	-0.0274748	0.040329
59	22.8793	16.3332	42.3541	39.1574	19.2436	19.1283	3.64358	0.0669758	0.0198746	1.80691	3.27925	-0.139705	0.210476	-0.0267183	0.0402575
60	22.6107	17.4159	43.1681	38.5933	18.4464	19.3615	3.46499	0.0659798	0.020054	1.79616	3.25975	-0.133735	0.207039	-0.025894	0.0400858
61	22.231	13.9202	39.2928	36.4589	16.4482	19.2253	3.6731	0.0648125	0.0201374	1.95769	3.5529	-0.130034	0.207086	-0.0249997	0.0398129
62	22.1833	14.9452	40.2701	37.9393	17.4392	19.7147	3.44555	0.0634607	0.0201182	1.95827	3.55395	-0.121929	0.200046	-0.0240297	0.0394311
63	22.9008	14.9405	40.9829	39.482	17.8018	20.8949	3.24024	0.0619613	0.0200158	2.03892	3.70032	-0.110317	0.186746	-0.0230005	0.0389608
64	22.8984	16.2366	42.2766	40.3318	18.8192	20.7272	2.99611	0.0603249	0.0198341	1.96359	3.56361	-0.105744	0.185419	-0.0219173	0.0384076
65	22.7624	16.7226	42.6266	40.3627	18.9794	20.5979	2.8133	0.0585569	0.0195768	1.93434	3.51053	-0.101057	0.183583	-0.0207818	0.0377751
66	22.8254	15.8622	41.8291	39.7893	18.0367	20.9671	2.70794	0.0566873	0.0192478	2.00534	3.63937	-0.0935803	0.176881	-0.0196212	0.0370662
67	22.2661	16.5532	41.9609	38.9105	18.067	20.0582	2.562	0.0549037	0.0188508	1.91332	3.47238	-0.0928837	0.181036	-0.0186201	0.0362836
68	22.55	14.4096	40.1012	37.794	15.4802	21.5284	2.6903	0.0541149	0.0183855	2.14812	3.8985	-0.0868342	0.16463	-0.0186883	0.0354266
69	22.5236	15.2762	40.9413	37.9752	16.9774	20.2124	2.63803	0.0532053	0.0178531	1.97582	3.5858	-0.0926685	0.170788	-0.0187094	0.034496
70	22.4242	15.1565	40.7223	38.4807	17.6806	20.0147	2.64952	0.0521998	0.0172662	1.96617	3.5683	-0.0933929	0.167437	-0.0186917	0.0335081
71	22.8907	14.9559	40.9882	39.0021	17.8406	20.3761	2.62508	0.0511026	0.0166284	1.98844	3.60871	-0.0914904	0.159399	-0.0186381	0.0324646
72	22.9932	15.4963	41.6311	39.3746	18.1827	20.4065	2.57232	0.0499203	0.0159437	1.96091	3.55875	-0.0909315	0.153704	-0.0185523	0.031368
73	22.1637	16.4528	41.7581	39.2409	18.4818	19.9737	2.5485	0.0486589	0.0152158	1.91337	3.47246	-0.0923054	0.151306	-0.0184369	0.030222
74	21.7205	16.3555	41.2176	38.1775	17.4722	19.9198	2.56164	0.0473232	0.0144485	1.93317	3.50839	-0.0918299	0.145734	-0.0182923	0.0290309
75	23.0427	15.3596	41.5439	38.2661	17.7742	19.7066	2.51764	0.0459179	0.0136425	1.89745	3.44357	-0.0919514	0.141052	-0.0181204	0.0277975
76	21.9456	15.9796	41.0668	38.0779	17.8023	19.4902	2.51961	0.0444506	0.0128031	1.8984	3.44531	-0.0919766	0.136077	-0.0179264	0.0265242
77	22.4192	15.4397	41.0005	37.8697	17.7484	19.3359	2.49382	0.0429326	0.0119505	1.88642	3.42355	-0.0916123	0.13041	-0.0177142	0.0252183
78	22.8132	15.1408	41.0955	38.4473	17.8525	19.8094	2.4561	0.0413714	0.0111044	1.92806	3.49913	-0.0883607	0.120772	-0.0174868	0.0238846
79	22.4224	15.6193	41.1832	39.1194	17.5521	20.7819	2.41745	0.0397759	0.0102719	2.01842	3.66312	-0.0830771	0.108582	-0.0172483	0.0225277
80	22.0995	16.1791	41.4202	39.1396	17.0105	21.3437	2.36964	0.0381536	0.00945527	2.06172	3.7417	-0.0796906	0.0990791	-0.0170025	0.021151
81	23.2307	15.6848	42.0571	39.4668	18.2239	20.4575	2.29903	0.0365079	0.00866211	1.94612	3.5319	-0.0819247	0.0966515	-0.0167512	0.0197568
82	23.1296	14.556	40.8272	39.8758	16.8662	22.2242	2.33262	0.0348473	0.00791438	2.17824	3.95316	-0.0743097	0.0826963	-0.0164985	0.0183488
83	22.5794	14.8418	40.5628	39.8937	16.9866	22.1218	2.31225	0.0331838	0.00722974	2.18146	3.95901	-0.073455	0.0765303	-0.0162495	0.0169343
84	22.6613	14.2821	40.0849	38.9286	16.2464	21.8968	2.30515	0.0317496	0.00658981	2.18512	3.96564	-0.0731081	0.0718757	-0.0160086	0.015741
85	22.9559	14.3315	40.429	38.6548	15.7379	22.1315	2.25399	0.0310135	0.0060125	2.18971	3.97398	-0.0713322	0.0688426	-0.0157812	0.0152323
86	23.0287	14.6755	40.8457	39.1277	16.1871	22.1552	2.20082	0.0308006	0.00552088	2.16937	3.93707	-0.0703181	0.068765	-0.0155734	0.0152271
87	22.777	14.259	40.1775	39.1458	16.9023	21.4581	2.21134	0.0306213	0.00512696	2.13633	3.87711	-0.0717357	0.0709702	-0.0153926	0.0152286
88	22.3738	14.6138	40.1292	38.3697	15.9724	21.612	2.19337	0.0304867	0.00482075	2.15429	3.90971	-0.0705609	0.0705093	-0.015249	0.0152377
89	22.06	15.563	40.7646	38.4049	16.7907	20.8289	2.14634	0.0304167	0.00463034	2.04407	3.70967	-0.0727845	0.0732744	-0.0151577	0.0152591
90	22.3136	14.4078	39.863	37.9244	15.4295	21.7095	2.18903	0.0304086	0.0045511	2.17979	3.95597	-0.0696804	0.0704996	-0.0151149	0.0152937
91	22.0687	14.1042	39.3145	36.9831	15.1157	21.082	2.21864	0.0311072	0.00462234	2.14466	3.89222	-0.0717906	0.0760977	-0.0151115	0.0159958
92	21.8343	13.9671	38.9429	36.2895	15.1368	20.3673	2.24349	0.032225	0.00483174	2.0921	3.79683	-0.0743136	0.0839093	-0.0151356	0.0170894
93	21.8544	13.7069	38.7029	36.2928	15.0526	20.4548	2.26327	0.0334223	0.00516936	2.114	3.83658	-0.074196	0.0891857	-0.0151758	0.0182464
94	21.9451	13.808	38.8947	36.7179	15.2911	20.6414	2.25914	0.0345811	0.00561263	2.12285	3.85263	-0.0737574	0.0938079	-0.0152232	0.0193578
95	22.4569	13.4968	39.0953	36.3977	15.3989	20.2133	2.2549	0.0357005	0.00606018	2.06812	3.75332	-0.0755601	0.10106	-0.015273	0.0204275
96	21.6028	13.4372	38.1816	36.9639	14.0815	22.097	2.31575	0.0367626	0.00648814	2.31595	4.20309	-0.069406	0.0971096	-0.015317	0.0214457
97	22.5476	13.9782	39.6674	37.7917	15.7214	21.2849	2.23593	0.0377759	0.00691143	2.14987	3.90168	-0.0722276	0.105533	-0.0153556	0.0224203
98	22.8723	14.5233	40.5372	38.5115	16.2862	21.4399	2.19069	0.0387373	0.00735442	2.11539	3.8391	-0.0718047	0.108926	-0.0153852	0.0233521
99	22.3193	14.2027	39.6636	38.0193	15.6559	21.578	2.24396	0.0396486	0.00780265	2.17689	3.95071	-0.0714188	0.112438	-0.015405	0.0242435
100	21.7322	13.3777	38.2515	36.8051	15.0089	21.0108	2.32601	0.0405117	0.00823696	2.19714	3.98747	-0.0733686	0.119468	-0.0154146	0.0250971
101	21.8821	13.2656	38.2893	36.6145	14.8657	20.9633	2.32352	0.0413272	0.0086497	2.19012	3.97472	-0.0735627	0.123647	-0.0154133	0.0259139
102	21.9081	13.0163	38.0661	36.5541	13.5501	22.2186	2.33559	0.042093	0.00903941	2.33476	4.23722	-0.0693324	0.12013	-0.0154031	0.0266899
103	22.0562	13.2952	38.493	36.6639	14.92	20.9586	2.3061	0.0427994	0.00940223	2.17828	3.95324	-0.0734293	0.130969	-0.0153787	0.0274207
104	21.9552	13.4649	38.5616	36.7037	15.0712	20.8472	2.29654	0.043461	0.00974195	2.16248	3.92456	-0.0735987	0.134872	-0.0153428	0.0281182
105	21.9292	13.6072	38.6779	37.0713	15.3683	20.9176	2.28288	0.0440806	0.0100586	2.16328	3.92601	-0.0731309	0.137603	-0.0152972	0.0287834
106	22.1318	13.7516	39.0249	37.4618	15.6383	21.0381	2.2546	0.0446569	0.0103523	2.15639	3.9135	-0.0724561	0.139811	-0.0152424	0.0294145
107	22.272	13.8851	39.2987	37.552	15.2512	21.5154	2.22924	0.0451888	0.0106228	2.19021	3.97488	-0.0705858	0.139533	-0.0151776	0.0300111
108	21.9406	13.9544	39.0366	37.4229	14.3625	22.2749	2.23312	0.0456788	0.0108705	2.2826	4.14256	-0.0678218	0.137331	-0.0151026	0.0305762
109	22.4522	13.7508	39.3446	37.3088	15.4001	21.1234	2.20307	0.0461321	0.0110939	2.14759	3.89754	-0.0711029	0.147334	-0.015017	0.031115
110	22.2154	13.216	38.5729	37.4396	15.1305	21.5238	2.27217	0.046799	0.0112921	2.23246	4.05156	-0.0705402	0.146898	-0.0151821	0.0316169
111	22.2675	13.2149	38.624	37.5546	15.3585	21.4107	2.36418	0.0479142	0.0114682	2.21746	4.02435	-0.0739154	0.149907	-0.0158218	0.0320924
112	22.0737	13.5984	38.8137	37.3003	14.6621	21.8528	2.46566	0.0491248	0.0116225	2.25198	4.087	-0.0758725	0.148985	-0.016581	0.0325438
113	21.9644	13.8817	38.9877	37.0837	14.7835	21.5149	2.56391	0.0502897	0.0117556	2.20781	4.00683	-0.0808311	0.153736	-0.0173195	0.0329702
114	22.093	13.9498	39.1844	37.1399	16.6008	19.7537	2.6569	0.0514101	0.0118679	2.0165	3.65964	-0.0914276	0.169101	-0.018037	0.033373
115	21.7832	14.3426	39.2675	36.9563	17.3235	18.8474	2.75379	0.0524932	0.0119597	1.91979	3.48411	-0.0994124	0.179155	-0.0187348	0.0337583
116	21.8939	14.8771	39.9126	36.8945	16.2151	19.894	2.8069	0.0535286	0.0120295	1.99365	3.61816	-0.097575	0.171539	-0.0194098	0.0341188
117	21.6224	13.7873	38.5513	35.8732	16.274	18.8138	3.00551	0.0545232	0.0120778	1.95159	3.54183	-0.106788	0.18339	-0.0200607	0.0344625
118	21.7786	13.8213	38.7415	36.8702	15.275	20.8098	3.08288	0.0554854	0.0121074	2.1468	3.89611	-0.100033	0.168359	-0.0206936	0.0347919
119	22.1397	13.9756	39.2568	38.5424	15.7542	22.0028	3.13253	0.056413	0.0121188	2.24204	4.06896	-0.096847	0.159566	-0.0213063	0.0351067
120	22.3962	14.0706	39.6083	39.2741	16.5556	21.9331	3.19095	0.057308	0.0121125	2.21502	4.01991	-0.0998355	0.161446	-0.0218979	0.0354101
121	22.5256	14.3096	39.9767	38.7488	16.1084	21.8549	3.24415	0.0581759	0.0120889	2.18691	3.96891	-0.102866	0.163442	-0.0224695	0.0357063
122	22.8569	14.1717	40.1702	38.5487	16.6548	21.1085	3.30861	0.0590206	0.0120487	2.10211	3.81499	-0.109073	0.170534	-0.0230238	0.0359968
123	22.2707	13.5975	39.0098	38.905	16.6464	21.4732	3.48601	0.0598369	0.0119904	2.20217	3.9966	-0.109698	0.168962	-0.0235559	0.036281
124	22.8354	13.8831	39.8601	40.4202	15.4271	24.2077	3.48517	0.0606292	0.0119158	2.42761	4.40573	-0.0997687	0.151639	-0.0240667	0.0365625
125	23.1933	13.8604	40.1953	41.7951	16.0224	24.9873	3.52648	0.0614018	0.0118267	2.48659	4.51277	-0.0982848	0.147452	-0.024558	0.0368438
126	23.5844	13.9848	40.7108	42.5997	16.2815	25.5328	3.54915	0.0621584	0.0117237	2.50833	4.55222	-0.0980715	0.145479	-0.0250319	0.0371265
127	23.7377	14.0878	40.9671	42.8491	16.1525	25.9112	3.59204	0.062901	0.0116076	2.5298	4.5912	-0.0984125	0.144436	-0.0254888	0.0374122
128	23.3223	13.7827	40.2466	42.7525	16.5244	25.4427	3.71856	0.0636295	0.0114797	2.52882	4.58941	-0.101913	0.148202	-0.0259275	0.0377019
129	23.1367	13.6876	39.9659	42.4519	15.4871	26.1794	3.80525	0.0643448	0.0113435	2.62016	4.75519	-0.100644	0.145142	-0.026348	0.0379969
130	23.1653	14.0187	40.3255	42.4568	14.919	26.7523	3.82847	0.065049	0.0112121	2.6536	4.81586	-0.0999836	0.143177	-0.0267474	0.0383016
131	23.321	13.8016	40.2642	42.2042	15.8257	25.5931	3.88902	0.0657419	0.0110808	2.5424	4.61406	-0.106107	0.151015	-0.0271285	0.0386133
132	22.9269	13.3135	39.3821	41.0396	15.3562	24.8981	4.03145	0.0664257	0.0109494	2.5293	4.59028	-0.110441	0.156382	-0.027494	0.0389317
133	22.6031	13.445	39.1897	40.2483	15.276	24.1869	4.10112	0.0671001	0.0108185	2.4697	4.48211	-0.115211	0.162425	-0.0278437	0.0392564
134	22.6755	13.9855	39.8026	40.7411	15.3621	24.5936	4.08613	0.0677638	0.0106893	2.47084	4.48419	-0.115021	0.161609	-0.0281773	0.0395865
135	22.9684	14.0115	40.1215	42.1145	14.3754	26.9536	4.09928	0.0684164	0.0105634	2.6873	4.87703	-0.105754	0.148164	-0.0284945	0.039922
136	23.4489	13.7289	40.3194	42.5406	15.8583	25.897	4.12227	0.0690599	0.0104432	2.56919	4.66267	-0.111193	0.15548	-0.0287954	0.0402644
137	23.3308	14.1424	40.6147	42.5081	16.4949	25.2279	4.13236	0.0696945	0.0103411	2.4847	4.50935	-0.115277	0.161025	-0.0290775	0.0406171
138	23.5661	13.8381	40.5458	43.3911	15.9934	26.6123	4.17738	0.0703146	0.0102502	2.62559	4.76503	-0.11039	0.154131	-0.0293439	0.0409707
139	23.9006	13.8722	40.9144	44.3198	16.5843	26.9501	4.1753	0.0709239	0.01016	2.63519	4.78246	-0.109827	0.153371	-0.0295952	0.0413287
140	23.8065	14.0004	40.9485	44.5731	16.2099	27.5778	4.20557	0.0715248	0.0100679	2.69486	4.89075	-0.108294	0.151341	-0.0298326	0.0416922
141	23.5908	14.085	40.8174	44.0842	15.4355	27.8632	4.25063	0.0721148	0.00997423	2.73224	4.95859	-0.108183	0.151386	-0.0300568	0.042058
142	23.9123	14.252	41.3059	43.2017	16.9233	25.493	4.23035	0.0726909	0.00987921	2.46885	4.48058	-0.118738	0.166431	-0.0302671	0.0424238
143	23.2349	13.5466	39.9231	41.4768	15.7585	24.9329	4.40443	0.0732618	0.00978282	2.49812	4.5337	-0.122182	0.171659	-0.030463	0.0427988
144	22.0685	13.6505	38.8606	39.8707	15.6878	23.3975	4.55214	0.0738103	0.00968844	2.40787	4.36991	-0.131079	0.184663	-0.0306427	0.0431676
145	22.2078	13.6179	41.1311	38.9125	15.6485	20.8557	4.33029	0.0743523	0.0096075	2.03779	3.69827	-0.148485	0.209884	-0.030809	0.0435433
146	22.2664	14.0567	42.6063	38.7726	14.9199	20.7111	4.1947	0.0748803	0.00954258	1.94395	3.52796	-0.149703	0.212327	-0.0309622	0.0439181
147	22.1539	13.9622	42.3993	38.6042	15.0322	20.4304	4.23523	0.0753937	0.00950028	1.9261	3.49557	-0.152847	0.217691	-0.0311027	0.0442911
148	22.1552	13.4072	41.8455	38.457	15.9248	19.3906	4.3081	0.0758958	0.00948304	1.85294	3.3628	-0.161357	0.230745	-0.0312306	0.0446652
149	22.2789	13.9853	42.5474	39.4579	15.4849	20.8313	4.25247	0.0763877	0.00948685	1.95848	3.55433	-0.150492	0.216246	-0.0313462	0.0450415
150	22.4297	14.1698	42.8828	40.1393	16.7205	20.2773	4.23306	0.0768581	0.00951296	1.89144	3.43267	-0.155103	0.223952	-0.0314492	0.0454089
151	22.899	13.4271	42.6093	39.8822	16.8036	19.9371	4.27243	0.0773214	0.00956753	1.87159	3.39665	-0.158203	0.229655	-0.0315389	0.0457825
152	22.7526	14.2481	43.2839	40.5436	16.1685	21.2335	4.21697	0.077773	0.00965828	1.96145	3.55972	-0.149222	0.217791	-0.0316186	0.0461544
153	22.803	14.688	43.7742	41.5479	17.0518	21.3545	4.17834	0.0782077	0.00976763	1.95147	3.54162	-0.148492	0.218014	-0.0316879	0.0465197
154	23.0346	14.4659	43.7837	42.2084	17.5712	21.4956	4.18521	0.0786292	0.00988654	1.96405	3.56444	-0.14792	0.218414	-0.0317466	0.0468825
155	23.3349	14.3001	43.9182	42.5846	16.9476	22.4954	4.17931	0.0790419	0.0100131	2.04944	3.7194	-0.141356	0.210061	-0.0317949	0.0472471
156	23.9143	14.6323	44.8298	43.3992	18.0703	22.1873	4.09893	0.0794436	0.0101481	1.98019	3.59373	-0.143522	0.21465	-0.0318329	0.0476107
157	23.2154	14.0965	43.5951	42.6436	15.9791	23.5229	4.21857	0.0798255	0.0102937	2.15873	3.91776	-0.135482	0.203961	-0.03186	0.0479655
158	22.9418	14.412	43.637	41.8234	17.0357	21.6461	4.21642	0.0801878	0.010485	1.98435	3.60129	-0.147577	0.223694	-0.0318766	0.0483112
159	22.8707	14.4709	43.6247	40.5907	17.7263	19.7229	4.21857	0.0805481	0.0107002	1.80833	3.28184	-0.162096	0.247458	-0.0318838	0.0486643
160	22.3994	14.406	43.0885	39.4435	17.2614	19.0405	4.27143	0.0808971	0.010931	1.76793	3.20851	-0.167448	0.257426	-0.0318821	0.049015
161	22.2044	14.5653	43.0529	39.0716	17.088	18.842	4.27399	0.0812298	0.0111764	1.75157	3.17883	-0.16923	0.2621	-0.0318717	0.049358
162	22.6257	14.7994	43.7083	39.2774	17.6127	18.5231	4.20693	0.0815458	0.0114387	1.69586	3.07771	-0.172067	0.268415	-0.0318529	0.0496929
163	22.2328	14.2399	42.7559	38.4863	16.0485	19.2962	4.29648	0.0818467	0.0117178	1.80535	3.27643	-0.165097	0.259501	-0.0318259	0.0500207
164	22.2284	14.5436	43.0552	37.8673	17.5591	17.1666	4.26183	0.082146	0.0120124	1.59501	2.8947	-0.18547	0.293814	-0.0317901	0.0503559
165	21.4169	14.9621	42.6622	37.4382	17.5022	16.7944	4.29523	0.0824311	0.0123213	1.57465	2.85774	-0.189032	0.301808	-0.0317462	0.0506849
166	21.3122	15.0019	42.5973	37.1507	18.0093	15.9998	4.29475	0.0827011	0.0126433	1.50249	2.72679	-0.198355	0.319258	-0.0316951	0.051006
167	21.8734	14.7517	42.9083	37.3257	18.1388	16.0453	4.25601	0.0829556	0.0129791	1.49551	2.71411	-0.197403	0.32016	-0.0316369	0.0513187
168	22.3327	14.6157	43.2316	38.2281	17.3432	17.7433	4.21527	0.0831992	0.0133312	1.6416	2.97924	-0.17936	0.293183	-0.0315718	0.0516274
169	22.2197	14.773	43.2759	39.4381	16.6563	19.6402	4.20135	0.0834366	0.0137042	1.81536	3.29459	-0.160783	0.265151	-0.0314998	0.0519367
170	22.384	14.6778	43.345	39.509	18.7049	17.6625	4.18444	0.0836659	0.0141054	1.62983	2.95789	-0.177947	0.29587	-0.0314211	0.0522448
171	23.1	15.5838	44.967	41.8113	19.5372	19.1325	4.02297	0.0838779	0.0145485	1.70156	3.08806	-0.163927	0.274851	-0.0313348	0.0525431
172	23.0468	15.7152	45.0452	43.0947	20.3973	19.5559	4.00324	0.0840743	0.0150077	1.73658	3.15162	-0.159765	0.27017	-0.0312416	0.0528327
173	23.7321	15.8761	45.8913	43.3336	20.5312	19.6608	3.91807	0.08426	0.0154766	1.7141	3.11083	-0.158398	0.270171	-0.0311422	0.0531179
174	23.7879	15.8155	45.8866	42.9689	19.9947	19.8326	3.90478	0.0844405	0.0159533	1.72945	3.13868	-0.156506	0.269287	-0.0310364	0.0534041
175	23.1847	15.799	45.2669	42.7907	20.0657	19.5834	3.94333	0.0846134	0.0164368	1.7308	3.14113	-0.158092	0.274514	-0.0309246	0.0536888
176	23.1676	16.3283	45.7791	43.2365	21.5527	18.5422	3.88462	0.0847718	0.0169265	1.62032	2.94063	-0.166144	0.291043	-0.0308067	0.0539651
177	23.6915	16.7967	46.7714	43.3461	21.7716	18.4329	3.78661	0.0849163	0.0174218	1.57642	2.86096	-0.16646	0.294219	-0.0306834	0.0542329
178	23.3929	16.4935	46.1696	43.8669	22.4155	18.3098	3.81974	0.0850481	0.0179233	1.58633	2.87894	-0.166868	0.297631	-0.0305531	0.0544949
179	23.6627	16.3419	46.2877	44.1707	21.3161	19.713	3.79302	0.0851793	0.0184301	1.70331	3.09124	-0.154651	0.278364	-0.0304171	0.0547623
180	23.747	16.5402	46.5704	43.7376	21.6735	18.9225	3.75247	0.0852991	0.0189425	1.62568	2.95035	-0.16058	0.291942	-0.0302754	0.0550237
181	23.5174	16.9404	46.741	43.7659	22.8274	17.797	3.72052	0.0854049	0.0194611	1.52303	2.76407	-0.169293	0.310616	-0.0301283	0.0552767
182	23.4389	17.2435	46.9656	44.7119	23.8231	17.7472	3.68421	0.0854997	0.0199882	1.51149	2.74312	-0.168919	0.312875	-0.0299758	0.055524
183	24.0717	17.295	47.6499	46.0221	24.6472	18.2333	3.61235	0.0855887	0.0205269	1.53024	2.77715	-0.163734	0.306204	-0.029818	0.0557707
184	24.9503	17.5596	48.7931	48.2177	25.2277	19.8484	3.50809	0.0856743	0.0210819	1.6271	2.95293	-0.149431	0.282276	-0.0296549	0.0560194
185	24.8441	17.3076	48.4349	49.0495	22.8757	23.0322	3.51385	0.0857437	0.0216323	1.90252	3.45278	-0.128564	0.245223	-0.0294859	0.0562579
186	24.7207	17.5115	48.5154	48.527	24.1911	21.1943	3.48736	0.0857996	0.0221781	1.74772	3.17183	-0.139041	0.268053	-0.029312	0.0564876
187	25.2465	18.1824	49.712	49.4513	25.6615	20.6482	3.38434	0.0858556	0.0227192	1.66132	3.01503	-0.141186	0.274849	-0.0291333	0.0567223
188	25.4697	18.2902	50.0431	50.8657	26.2144	21.5097	3.33966	0.0859065	0.0232553	1.72028	3.12203	-0.134676	0.264927	-0.0289499	0.0569566
189	25.4047	17.8201	49.5079	51.9176	26.1691	22.607	3.35399	0.0859447	0.0237864	1.82599	3.31388	-0.127402	0.253245	-0.028762	0.0571827
190	26.4193	18.0087	50.7112	53.4	25.9209	24.3375	3.25198	0.085972	0.0243121	1.91934	3.4833	-0.117559	0.236168	-0.0285696	0.0574024
191	27.2164	18.0115	51.5111	54.5282	24.4583	26.9283	3.17931	0.0860014	0.0248321	2.09093	3.79472	-0.105423	0.214117	-0.0283726	0.0576288
192	25.601	18.6697	50.5538	55.3352	27.0143	25.1793	3.2166	0.0860206	0.0253455	1.9918	3.61481	-0.112001	0.230036	-0.0281708	0.0578498
193	26.4311	18.581	51.2953	53.5474	26.1152	24.2905	3.14204	0.0860276	0.0259613	1.89441	3.43806	-0.114949	0.239234	-0.0279206	0.058107
194	25.6781	17.4938	49.4551	51.404	25.0338	23.2286	3.22757	0.0860382	0.0265974	1.87876	3.40965	-0.119053	0.251386	-0.0276519	0.0583863
195	24.7628	17.024	48.07	49.5032	22.7343	23.6273	3.28725	0.0860339	0.0272226	1.96607	3.56811	-0.115875	0.248271	-0.0273766	0.0586573
196	24.731	17.2483	48.2624	47.9772	20.1887	24.6469	3.24057	0.0860174	0.0278363	2.04278	3.70733	-0.109933	0.239066	-0.027095	0.0589224
197	24.652	17.745	48.6802	48.2163	20.1537	24.921	3.17866	0.0860016	0.0284385	2.04819	3.71714	-0.107629	0.237628	-0.0268076	0.0591939
198	24.7498	16.3906	47.4236	46.5393	17.7285	25.6693	3.22789	0.0859713	0.0290288	2.16498	3.92909	-0.103329	0.231739	-0.0265146	0.0594566
199	24.4371	15.0823	45.8025	45.4453	16.1045	26.1991	3.30386	0.0859414	0.0296069	2.28951	4.1551	-0.100548	0.228959	-0.0262163	0.0597251
200	24.3457	13.8113	44.4402	46.4345	14.0232	29.2697	3.36674	0.0859021	0.0301723	2.63723	4.78616	-0.0886162	0.205105	-0.0259131	0.0599891
201	24.3781	12.6211	43.2824	47.0725	13.6046	30.3263	3.41461	0.0858603	0.0307247	2.80272	5.0865	-0.0844367	0.198691	-0.0256053	0.060255
202	23.8452	11.6404	41.7688	46.2877	11.6009	31.5452	3.49692	0.0858122	0.0312635	3.02476	5.48946	-0.0802473	0.191972	-0.025293	0.0605192
203	24.2195	10.9698	41.4725	46.4694	11.2197	32.108	3.47648	0.0857633	0.0317885	3.097	5.62057	-0.0777885	0.18932	-0.0249765	0.0607868
204	24.9274	12.0165	43.2271	47.4099	7.47679	36.7915	3.29356	0.0857069	0.0322991	3.40176	6.17366	-0.0673233	0.16663	-0.0246558	0.061051
205	24.4355	11.5139	42.2326	46.9662	9.56581	34.2588	3.32566	0.0856536	0.032795	3.2439	5.88718	-0.0710977	0.179216	-0.0243314	0.0613222
206	24.0624	11.1892	41.5348	47.5591	8.62528	35.7923	3.33569	0.08559	0.0332758	3.44701	6.25579	-0.0670669	0.172075	-0.0240033	0.0615867
207	25.0515	11.7879	43.1226	49.5348	10.2063	36.1869	3.16864	0.0855321	0.0337401	3.35674	6.09196	-0.0654152	0.170947	-0.0236717	0.0618605
208	25.0432	12.297	43.6233	48.3539	8.80136	36.411	3.08887	0.0854641	0.0341882	3.34061	6.06269	-0.0640974	0.170633	-0.0233369	0.0621272
209	24.3	10.8699	41.4532	45.8708	6.73251	35.9967	3.20243	0.0853991	0.0346199	3.47294	6.30285	-0.0640163	0.173747	-0.0229993	0.0623998
210	23.6279	11.4632	41.3743	43.6157	7.95838	32.5157	3.1621	0.0853324	0.0350347	3.14422	5.70626	-0.0697393	0.192873	-0.0226644	0.0626679
211	22.676	13.2318	42.191	40.2561	7.47083	29.6437	3.09368	0.0855496	0.0354323	2.81313	5.10538	-0.0766672	0.213307	-0.0226123	0.0629374
212	22.4069	13.641	42.3311	38.6164	8.26881	27.206	3.13572	0.0861959	0.0358123	2.57097	4.66591	-0.084516	0.232321	-0.0229923	0.0632036
213	21.6558	13.1887	41.1278	36.9647	6.20048	27.6227	3.28084	0.0868364	0.0361742	2.68777	4.87788	-0.084614	0.229816	-0.0233694	0.0634669
214	21.4828	12.6343	40.4003	36.0864	7.1493	25.7955	3.39214	0.0874689	0.0365177	2.55349	4.63418	-0.092371	0.247871	-0.0237419	0.063727
215	21.9256	12.35	40.5588	36.4828	6.11169	27.2296	3.43068	0.0880868	0.0368423	2.68501	4.87287	-0.0887377	0.235564	-0.0241069	0.0639799
216	22.8836	12.3721	41.5388	40.7346	7.90571	29.6873	3.39983	0.0886957	0.0371476	2.85836	5.18748	-0.0824527	0.216475	-0.0244663	0.0642294
217	23.0883	12.5931	41.9646	41.4164	3.60014	34.6747	3.41322	0.0892805	0.0374333	3.30497	5.998	-0.0716499	0.186147	-0.0248154	0.064465
218	22.2792	12.2081	40.7704	39.8394	7.09643	29.6014	3.56115	0.0898528	0.0376983	2.90423	5.27072	-0.0849754	0.218568	-0.0251539	0.0646989
219	22.4438	11.6793	40.4062	39.6564	6.3252	30.1896	3.64023	0.0903921	0.0379418	2.98835	5.42339	-0.0844372	0.21509	-0.0254827	0.0649094
220	22.9917	11.7198	40.9947	39.8917	5.22973	31.5203	3.63235	0.090917	0.0381643	3.07532	5.58122	-0.0819049	0.206733	-0.0257974	0.0651196
221	22.782	11.8059	40.8712	39.5335	5.77043	30.6215	3.68572	0.0914036	0.0383654	2.99637	5.43794	-0.0853043	0.213483	-0.026098	0.0653056
222	22.1255	12.4764	40.8851	38.51	4.87164	30.4968	3.72585	0.0918661	0.0385448	2.98146	5.41088	-0.087007	0.215863	-0.0263858	0.0654803
223	21.8614	12.4365	40.5811	37.4687	6.68673	27.6404	3.79194	0.0922899	0.0387019	2.72477	4.94503	-0.0964504	0.237449	-0.0266587	0.0656312
224	21.8152	12.7916	40.89	35.3971	6.30739	25.9481	3.79928	0.0926791	0.0388364	2.53805	4.60617	-0.104068	0.25424	-0.0269145	0.0657646
225	21.0365	11.4842	38.8039	33.7195	5.67665	24.9012	4.04542	0.0930283	0.038948	2.57144	4.66676	-0.109043	0.264563	-0.0271523	0.065876
226	20.1739	11.1045	37.5616	31.3348	3.67812	24.5151	4.20614	0.0933305	0.0390361	2.61061	4.73785	-0.111675	0.269103	-0.0273714	0.0659591
227	19.361	12.194	37.8382	29.106	4.95466	21.0097	4.20619	0.0935956	0.0391003	2.22172	4.03208	-0.13193	0.315848	-0.0275734	0.0660222
228	18.3898	12.5014	37.1744	26.1784	4.54688	18.49	4.30988	0.0938078	0.0391404	1.98921	3.61011	-0.150261	0.35756	-0.0277562	0.0660517
229	17.9278	11.2826	35.4936	24.1952	4.19176	16.8619	4.54015	0.0939665	0.0391557	1.90023	3.44862	-0.165582	0.391735	-0.0279179	0.0660486
230	16.985	9.26647	32.5346	22.9993	3.28662	16.5711	4.97783	0.094078	0.0391444	2.03744	3.69764	-0.16931	0.39842	-0.0280563	0.0660218
231	17.5154	9.86423	33.6628	22.6523	2.85844	16.6523	4.83074	0.0941244	0.0391073	1.97911	3.59177	-0.169219	0.39615	-0.0281716	0.0659528
232	18.1405	11.8306	36.2543	25.9849	5.31929	17.524	4.53485	0.094108	0.0390443	1.92519	3.49391	-0.164165	0.382538	-0.0282633	0.0658447
233	20.6205	16.1913	43.095	32.7331	7.67369	21.9179	3.79826	0.0940375	0.0389549	2.03631	3.69559	-0.129258	0.299789	-0.0283306	0.0657069
234	21.0208	15.4619	44.6156	33.4631	8.23988	22.0817	3.67111	0.0939013	0.0388388	1.98009	3.59355	-0.128494	0.296766	-0.0283728	0.0655285
235	20.0983	15.1209	43.6372	31.3987	7.49042	20.7666	3.75549	0.0936941	0.0386961	1.90255	3.45283	-0.137355	0.315916	-0.0283898	0.0653043
236	19.5645	16.0031	41.8507	29.2959	7.39124	18.763	3.91737	0.0934221	0.0385273	1.79337	3.25469	-0.151373	0.346862	-0.0283825	0.0650397
237	18.9429	14.7744	40.0006	27.5789	6.74439	17.6929	4.09206	0.0930938	0.0383331	1.769	3.21046	-0.160343	0.366131	-0.028352	0.0647418
238	19.3315	15.5053	41.12	28.1147	8.07315	16.8999	3.97395	0.0927031	0.0381141	1.6452	2.98577	-0.167484	0.381176	-0.0282981	0.0644049
239	19.9899	16.1645	42.4376	29.5387	7.16663	19.2304	3.8387	0.0922469	0.0378711	1.81192	3.28835	-0.147207	0.333991	-0.0282211	0.0640257
240	17.818	12.0304	41.4462	29.2434	9.44352	16.6583	3.9165	0.091727	0.0376047	1.60734	2.91706	-0.169071	0.382396	-0.0281216	0.0636054
241	18.0102	12.0938	40.3225	25.2561	7.59356	14.521	4.00837	0.0911444	0.0373148	1.4405	2.61428	-0.192834	0.434882	-0.0279994	0.0631449
242	17.5611	14.1976	38.0419	23.8959	6.98183	13.7725	4.22715	0.0905132	0.037002	1.44813	2.62813	-0.202292	0.455037	-0.027855	0.0626582
243	17.1581	13.366	36.8073	22.4859	5.72163	13.6227	4.34295	0.089823	0.0366678	1.47966	2.68534	-0.203908	0.457568	-0.0276899	0.0621331
244	17.5209	13.6541	37.4582	23.5129	5.1705	15.2008	4.2384	0.0890754	0.0363129	1.6234	2.94622	-0.18095	0.405071	-0.0275046	0.0615708
245	18.1753	13.1718	37.6303	25.6102	6.21622	16.2524	4.18964	0.0882724	0.035938	1.72573	3.13193	-0.168864	0.377174	-0.0272998	0.0609726
246	18.402	14.184	38.8692	26.706	6.00316	17.5613	4.02098	0.0874156	0.0355437	1.8074	3.28015	-0.154192	0.343616	-0.0270761	0.0603395
247	18.5274	12.2263	37.0369	26.1623	5.29429	17.7264	4.19146	0.0865072	0.0351308	1.92099	3.48629	-0.151444	0.336785	-0.026834	0.0596732
248	18.266	9.35409	33.9033	25.4584	3.69764	18.6192	4.52826	0.0855552	0.0346998	2.20068	3.9939	-0.142823	0.317	-0.0265741	0.0589811
249	18.2133	8.67426	33.1707	26.4335	4.00206	19.2899	4.57598	0.0845585	0.0342515	2.3261	4.2215	-0.136348	0.302083	-0.0262971	0.0582614
250	18.9954	8.54146	33.82	27.9344	3.86487	20.9279	4.43846	0.0835144	0.0337865	2.47466	4.49112	-0.124424	0.275191	-0.0260035	0.0575109
251	18.3395	10.6312	35.2539	26.9921	4.91554	18.935	4.20756	0.0824247	0.0333054	2.14979	3.90152	-0.135874	0.299998	-0.0256939	0.0567308
252	17.4634	9.34759	33.0942	23.7706	2.48808	18.141	4.42474	0.0812911	0.032809	2.19269	3.97938	-0.139843	0.308266	-0.0253688	0.0559222
253	17.7336	8.51953	32.5363	24.5014	3.38363	17.9762	4.44003	0.0801126	0.0322968	2.20999	4.01078	-0.13924	0.306456	-0.025028	0.0550846
254	17.4579	9.15209	32.8932	25.6996	4.00501	18.553	4.33238	0.0788938	0.0317707	2.25662	4.0954	-0.133024	0.292333	-0.024673	0.0542209
255	18.3655	9.85754	34.5062	25.9286	4.05847	18.7286	4.06551	0.0776367	0.0312312	2.17057	3.93924	-0.129949	0.285146	-0.0243044	0.0533324
256	18.3347	9.44101	34.0589	25.7515	3.75903	18.8509	4.05418	0.0763447	0.0306791	2.21449	4.01895	-0.128247	0.281043	-0.0239228	0.0524219
257	19.1213	9.02206	31.739	27.9744	3.07246	23.1041	4.3046	0.0750222	0.030115	2.95005	5.35387	-0.102518	0.224373	-0.0235288	0.0514934
258	19.9949	9.15043	29.1453	30.4241	4.33552	26.0886	4.58042	0.0736678	0.0295396	3.5796	6.4964	-0.0887528	0.194009	-0.023123	0.0505447
259	20.06	9.61375	29.6738	31.9956	4.65168	27.3439	4.41701	0.0722816	0.0289535	3.68579	6.68913	-0.0830608	0.181353	-0.0227061	0.0495755
260	20.0135	10.7766	30.7901	30.9526	5.31007	25.6426	4.17913	0.0708655	0.0283575	3.33664	6.05548	-0.0870702	0.189886	-0.0222785	0.048587
261	19.3166	10.1495	29.4661	28.3796	3.46088	24.9187	4.28157	0.0694212	0.0277521	3.38645	6.14587	-0.0876523	0.190951	-0.0218409	0.0475803
262	19.1368	10.4274	29.5643	28.7282	5.25347	23.4748	4.17736	0.0679506	0.0271381	3.17699	5.76573	-0.0911764	0.198414	-0.0213939	0.0465567
263	19.8384	8.86844	28.7069	30.5241	4.08752	26.4366	4.21003	0.0664553	0.0265161	3.68461	6.68698	-0.0792798	0.172348	-0.020938	0.0455173
264	19.7396	7.45248	27.1921	30.8949	3.83859	27.0563	4.34745	0.0649365	0.0258865	3.98117	7.2252	-0.0756704	0.164335	-0.0204736	0.0444629
265	19.6519	9.7925	29.4444	29.5352	2.56081	26.9744	3.92173	0.0633959	0.02525	3.66481	6.65105	-0.0741557	0.160887	-0.0200013	0.0433947
266	18.8957	8.49195	27.3876	27.7279	2.65346	25.0744	4.12027	0.0618363	0.0246077	3.65736	6.63754	-0.0782398	0.169583	-0.0195219	0.0423144
267	17.9231	6.73129	24.6544	24.7008	3.01153	21.6893	4.45988	0.0602595	0.02396	3.52321	6.39406	-0.0877734	0.190075	-0.0190362	0.0412233
268	17.2744	6.02225	23.2967	23.6832	2.37888	21.3044	4.59455	0.0586677	0.0233078	3.65727	6.63737	-0.0871	0.188442	-0.0185449	0.0401227
269	16.9377	5.32078	22.2585	22.6479	1.90833	20.7396	4.68501	0.057064	0.0226516	3.73465	6.7778	-0.0870556	0.18819	-0.0180485	0.0390156
270	16.8105	5.19415	22.0046	22.4402	1.56632	20.8738	4.60763	0.0554502	0.0219921	3.79781	6.89242	-0.0840601	0.181573	-0.0175473	0.0379029
271	17.2819	5.14937	22.4313	23.3741	2.168	21.2061	4.38514	0.0538259	0.0213301	3.78173	6.86324	-0.0804023	0.173542	-0.0170421	0.0367838
272	17.6656	5.58616	23.2518	24.0903	2.49392	21.5964	4.10753	0.0521929	0.0206661	3.71681	6.74542	-0.0765612	0.165129	-0.0165334	0.0356595
273	17.7525	6.32034	24.0728	24.0014	3.11176	20.8897	3.8424	0.0505531	0.0200008	3.472	6.30114	-0.0767043	0.165318	-0.0160218	0.0345313
274	17.1407	6.27633	23.417	22.8519	1.00502	21.8469	3.82256	0.0489081	0.0193349	3.73279	6.77444	-0.0710147	0.152949	-0.0155079	0.0334002
275	17.3022	0.248136	17.5503	22.7139	1.60877	21.1051	4.93216	0.0472598	0.018669	4.81158	8.73225	-0.0710362	0.15289	-0.0149922	0.0322675
276	16.7261	0.192365	16.9184	21.3047	1.9592	19.3455	4.93849	0.0456099	0.0180039	4.57368	8.30051	-0.0748585	0.161009	-0.0144754	0.0311345
277	16.3228	0.300928	16.6238	19.8047	2.26446	17.5402	4.84886	0.0439606	0.0173403	4.22112	7.66067	-0.0796013	0.171098	-0.0139582	0.0300024
278	14.9513	0.390264	15.3416	17.197	1.19627	16.0007	5.05809	0.0423136	0.0166788	4.16776	7.56383	-0.0842809	0.18104	-0.0134411	0.0288725
279	12.726	0.993648	13.7196	14.458	1.6174	12.8406	5.4853	0.0406707	0.0160201	3.72185	6.75457	-0.103062	0.221238	-0.0129246	0.027746
280	11.2454	0	11.2454	9.83918	0.597992	9.24118	6.38611	0.0390336	0.0153649	3.27728	5.94776	-0.13566	0.291043	-0.0124095	0.0266241
281	10.2584	0	10.2584	7.44794	0.0474608	7.40048	6.69353	0.0374042	0.0147137	2.88178	5.22998	-0.161749	0.346809	-0.0118964	0.0255079
282	9.93906	0	9.93906	6.78839	0.0871448	6.70124	6.61143	0.0357843	0.0140673	2.69702	4.89467	-0.169887	0.364056	-0.0113856	0.0243986
283	9.94173	0	9.94173	6.673	-0.340027	7.01302	6.31656	0.0341756	0.0134264	2.82119	5.12002	-0.155397	0.332817	-0.010878	0.0232976
284	9.63537	0	9.63537	6.58385	-0.065949	6.6498	6.21458	0.03258	0.0127915	2.75943	5.00793	-0.156147	0.334232	-0.0103741	0.0222059
285	9.59152	0	9.59152	6.81542	-0.258537	7.07396	5.94246	0.0309991	0.0121634	2.9499	5.3536	-0.139812	0.299108	-0.00987438	0.0211248
286	9.2842	0	9.2842	5.63642	-0.28635	5.92277	5.83117	0.0294349	0.0115427	2.55106	4.62978	-0.158579	0.339073	-0.00937954	0.0200554
287	8.36489	0	8.36489	4.95614	-0.468727	5.42487	6.13609	0.0278899	0.0109304	2.59458	4.70876	-0.163877	0.350221	-0.00889035	0.0189995
288	8.73865	0	8.73865	5.24834	-0.0371076	5.28545	5.55562	0.0263661	0.0103272	2.42063	4.39307	-0.159061	0.339757	-0.00840749	0.0179586
289	8.28099	0	8.28099	4.94847	-0.238335	5.1868	5.54961	0.0248654	0.00973359	2.50779	4.55125	-0.153209	0.327115	-0.00793134	0.016934
290	9.03257	0	9.03257	5.47962	-0.0648314	5.54445	4.76792	0.0233887	0.0091501	2.45616	4.45754	-0.134605	0.28727	-0.00746247	0.0159262
291	8.72542	0	8.72542	5.39925	-0.379211	5.77846	4.63067	0.0219377	0.00857743	2.65061	4.81045	-0.121569	0.259344	-0.00700148	0.0149362
292	8.64519	0	8.64519	5.26277	-0.576099	5.83886	4.37313	0.0205141	0.00801625	2.70217	4.90402	-0.112252	0.239365	-0.00654897	0.0139651
293	8.57145	0	8.57145	5.20383	-0.193744	5.39757	4.11044	0.0191198	0.00746721	2.5185	4.57068	-0.113092	0.241063	-0.00610552	0.0130143
294	8.23211	0	8.23211	4.83738	-0.265061	5.10244	3.97581	0.0177566	0.00693098	2.47909	4.49916	-0.111136	0.2368	-0.00567172	0.0120849
295	8.0197	0	8.0197	4.55623	-0.0876749	4.64391	3.77667	0.0164263	0.00640822	2.31571	4.20265	-0.113081	0.240852	-0.00524816	0.0111781
296	7.45958	0	7.45958	3.37042	-0.568004	3.93842	3.74189	0.0151306	0.0058996	2.1096	3.8286	-0.123057	0.261999	-0.00483543	0.0102951
297	7.05333	0	7.05333	2.95983	-0.507387	3.46722	3.62814	0.0138713	0.00540577	1.96584	3.56769	-0.127916	0.272244	-0.00443413	0.00943721

## Sheet: MRI_POST1_NHP3
																								FM	FM	C2-C3	C2-C3	C5-C6	C5-C6	T4-T5	T4-T5	T10-T11	T10-T11	L3-L4	L3-L4
																							vertebrae Z location:	0		21.8		40.6		93.2		172.8		246.7
Normalized distance from FM (mm)	Perimeter of dura (mm)	Perimeter of spinal cord (mm)	Perimeter of SAS (mm)	Area of dura(mm2)	Area of spinal cord (mm2)	Area of SAS (mm2)	Reynolds number	Flow rate amplitude (ml/s)	Stroke volume (ml)	Hydraulic diameter (mm)	Womerseley number	Mean systolic velocity (cm/s)	Mean diastolic velocity (cm/s)	Flow rate at peak systole (ml/s)	Flow rate at peak diastole (ml/s)	Surface area of dura (cm2)	Surface area of spinal cord (cm2)	Surface area of SAS (cm2)	Volume of dura (ml)	Volume of spinal cord (ml)	Volume of SAS (ml)	Length of subarachnoid space (mm)	Pulse wave velocity (m/s)	Time (ms)	CSF flow rate (ml/s)	Time (ms)	CSF flow rate (ml/s)	Time (ms)	CSF flow rate (ml/s)	Time (ms)	CSF flow rate (ml/s)	Time (ms)	CSF flow rate (ml/s)	Time (ms)	CSF flow rate (ml/s)
0	31.4041	20.936	76.1302	120.155	78.153	42.0019	38.8445	0.791679	0.104299	2.24484	4.9951	-2.01679	1.10276	-0.511998	0.279681	69.4713	40.7749	123.787	12.8625	4.83903	7.58645	296.523	2.276	0	0.107434	0	0.130489	0	0.139724	0	0.126686	0	-0.0380993	0	-0.0187919
1	39.0302	26.6854	70.462	118.228	49.3622	68.8656	42.1685	0.791861	0.10432	3.91903	8.72043	-0.744798	0.406187	-0.512411	0.279451									22	0.115114	22	0.145829	22	0.139034	23	0.0764661	23	-0.0447793	23	-0.0244419
2	36.8035	26.0832	62.8867	105.996	42.6742	63.3223	47.0857	0.791777	0.104311	4.02232	8.95028	-0.813357	0.444031	-0.51219	0.279587									44	0.112944	44	0.157919	44	0.139634	46	0.0633661	46	-0.0435893	46	-0.00945187
3	34.4087	23.6786	58.0873	93.3174	37.8672	55.4502	50.8549	0.791383	0.104266	3.81968	8.49937	-0.922471	0.505184	-0.511355	0.280028									66	-0.0282856	66	0.0207589	66	-0.0224061	69	0.0616761	69	-0.0140593	69	0.00785813
4	32.7509	21.5582	54.3091	84.2222	31.583	52.6392	54.1976	0.790646	0.104181	3.87598	8.62464	-0.970901	0.534547	-0.509927	0.280719									88	-0.172596	88	-0.174401	88	-0.212896	92	0.0334261	92	0.0383107	92	0.0127081
5	32.0565	20.9282	52.9847	77.1827	32.7298	44.4529	55.3311	0.789565	0.104049	3.35542	7.46632	-1.14376	0.634296	-0.507907	0.281658									110	-0.238546	110	-0.303471	110	-0.273566	115	-0.0738439	115	0.0633707	115	-0.00972187
6	30.2288	21.0758	51.3046	72.634	30.9748	41.6593	56.8715	0.788228	0.103864	3.24755	7.2263	-1.21386	0.679197	-0.505439	0.282789									132	-0.232606	132	-0.298981	132	-0.258216	138	-0.123374	138	0.0637807	138	0.00213813
7	30.0067	21.6102	51.6169	71.4279	32.2614	39.1665	56.1912	0.786454	0.103625	3.03583	6.75518	-1.2839	0.725731	-0.50247	0.283984									154	-0.190646	154	-0.229501	154	-0.219316	161	-0.0982439	161	0.0646307	161	0.0266181
8	29.64	22.7896	52.4295	72.2585	33.2715	38.987	54.9556	0.784306	0.103329	2.97443	6.61856	-1.28038	0.731503	-0.499131	0.285176									176	-0.138726	176	-0.192011	176	-0.181036	184	-0.115264	184	0.0637607	184	0.0348781
9	29.5911	22.2197	51.8108	72.8316	31.503	41.3286	55.1992	0.781685	0.102969	3.19385	7.10679	-1.20135	0.694087	-0.495387	0.286298									198	-0.110336	198	-0.159961	198	-0.127026	207	-0.0689839	207	0.0487607	207	0.0256181
10	29.9947	20.8955	50.8901	72.0268	30.7717	41.2551	55.7241	0.778591	0.102537	3.24215	7.21427	-1.19306	0.697834	-0.491305	0.287286									220	-0.0802856	220	-0.0814911	220	-0.0936261	230	-0.0363639	230	0.0126307	230	0.0259281
11	30.2698	20.3888	50.6587	70.281	31.1379	39.1431	55.4769	0.775046	0.102025	3.09073	6.87733	-1.24389	0.73615	-0.4869	0.288146									242	-0.0390656	242	-0.0516311	242	-0.0583361	253	-0.0565439	253	-0.00832933	253	0.0177481
12	29.9017	20.3142	50.2159	67.9638	29.9265	38.0373	55.4258	0.770983	0.101427	3.02876	6.73944	-1.26944	0.76071	-0.482135	0.288848									264	0.0135244	264	-0.0376111	264	-0.00916607	276	-0.0265439	276	-0.0196693	276	-0.00558187
13	29.1308	19.6783	48.8091	64.739	29.2655	35.4735	56.4176	0.766273	0.100733	2.90747	6.46955	-1.34486	0.815313	-0.477056	0.289217									286	0.0527944	286	0.0768789	286	0.0797039	299	-0.0248239	299	-0.0442493	299	0.0112181
14	28.8723	18.9345	47.8068	62.6496	27.1464	35.5032	56.9432	0.760803	0.0999359	2.97096	6.61083	-1.32941	0.815222	-0.471619	0.289183									308	0.0726744	308	0.137769	308	0.102674	322	-0.00195386	322	-0.0444593	322	-0.0295019
15	28.5847	20.0298	48.6145	60.6907	29.0887	31.6019	55.3078	0.754459	0.0990222	2.60055	5.78661	-1.475	0.91405	-0.465815	0.288644									330	0.0702644	330	0.0886889	330	0.0923339	345	0.00875614	345	-0.0569893	345	-0.0410119
16	27.5268	19.3139	46.8407	57.6088	29.1141	28.4947	56.6436	0.747124	0.0979811	2.43232	5.41228	-1.61527	1.01069	-0.459594	0.287531									352	0.0507044	352	0.0575189	352	0.0715439	368	-0.00778386	368	-0.0257893	368	-0.00696187
17	27.0342	18.6947	45.7289	54.1137	27.4813	26.6324	57.1835	0.738919	0.0968235	2.32914	5.1827	-1.70211	1.07429	-0.453025	0.285893									374	0.0435044	374	0.0103989	374	0.00804393	391	0.0304161	391	-0.00731933	391	-0.0267819
18	26.0972	18.7762	44.8734	52.0349	27.1755	24.8593	57.3777	0.729885	0.0955541	2.21532	4.92943	-1.79647	1.14322	-0.446067	0.283818									396	0.0453644	396	0.0130989	396	-0.00157607	414	0.0230261	414	0.0165507	414	-0.0214819
19	26.0034	18.8326	44.836	51.505	26.3864	25.1186	56.489	0.720064	0.0941801	2.24055	4.98556	-1.74954	1.12153	-0.438759	0.281305									418	0.0579744	418	-0.000361061	418	0.000563931	437	0.0261561	437	0.0219207	437	0.00645813
20	25.7964	18.4405	44.2368	50.8415	26.0118	24.8297	56.2661	0.709478	0.092707	2.24382	4.99283	-1.73974	1.12346	-0.431124	0.278354									440	0.0725944	440	0.0935189	440	0.0876739	460	0.0282961	460	0.00201067	460	0.0214781
21	25.1388	18.143	43.2817	49.4212	26.4665	22.9547	56.4343	0.698144	0.0911407	2.12161	4.72091	-1.84463	1.19881	-0.423161	0.274982									462	0.0992744	462	0.122999	462	0.146614	483	0.0402261	483	-0.00629933	483	-0.00858187
22	25.1959	18.6785	43.8744	48.188	26.7264	21.4617	54.6052	0.686093	0.0894882	1.95868	4.35836	-1.93602	1.26581	-0.414873	0.27122									484	0.116064	484	0.174199	484	0.165314	506	0.0427861	506	-0.0267793	506	0.00402813
23	25.4274	19.555	44.9824	47.347	27.606	19.7411	52.1372	0.673381	0.0877566	1.75553	3.90632	-2.05812	1.35305	-0.406286	0.267095									506	0.107474	506	0.167339	506	0.153824	529	0.0949461	529	-0.0206193	529	0.00455813
24	24.6696	18.8166	43.4862	46.3814	27.1014	19.28	52.7534	0.660073	0.0859511	1.77339	3.94606	-2.06175	1.36246	-0.397434	0.262638
25	24.9545	19.128	44.0826	46.963	26.6517	20.3113	50.849	0.646192	0.0840738	1.84295	4.10084	-1.91247	1.26987	-0.388335	0.257857
26	24.3535	19.1407	43.4942	46.2665	26.781	19.4854	50.294	0.631788	0.0821347	1.79185	3.98713	-1.94539	1.29767	-0.378992	0.252796
27	24.667	19.3266	43.9936	46.52	27.7667	18.7532	48.4801	0.61694	0.0801438	1.70547	3.79494	-1.97019	1.31993	-0.369442	0.247498
28	24.502	19.3995	43.9015	46.5491	28.0563	18.4928	47.2907	0.601701	0.0781082	1.68496	3.7493	-1.94507	1.30855	-0.359708	0.241993
29	24.9268	19.2947	44.2215	46.8312	28.0513	18.7798	45.6725	0.586126	0.0760344	1.69861	3.77966	-1.86367	1.25892	-0.349814	0.236311
30	25.3177	19.2356	44.5533	47.347	27.7956	19.5514	44.0184	0.570265	0.0739286	1.75549	3.90623	-1.74015	1.18029	-0.339785	0.23048
31	25.0511	19.2327	44.2838	47.5526	27.7405	19.8121	42.9642	0.554174	0.0717977	1.78939	3.98166	-1.66441	1.13375	-0.329644	0.22453
32	24.5818	19.0997	43.6815	47.3077	28.2665	19.0412	42.1373	0.537082	0.0695395	1.744	3.88066	-1.67484	1.14588	-0.318899	0.218183
33	24.4843	19.1523	43.6366	47.2672	27.8948	19.3724	40.6022	0.517408	0.0669448	1.77627	3.95246	-1.58353	1.08914	-0.306553	0.210854
34	25.9345	19.5176	45.4522	48.5617	27.5367	21.0251	37.3604	0.497676	0.0643467	1.84999	4.1165	-1.40636	0.972674	-0.294179	0.203496
35	26.0924	19.4869	45.5793	50.3082	27.3692	22.939	35.6866	0.477967	0.061757	2.01313	4.47951	-1.22924	0.855612	-0.281806	0.196161
36	25.9002	18.7273	44.6274	51.2877	28.0373	23.2504	34.8514	0.458377	0.0591877	2.08452	4.63837	-1.15897	0.812436	-0.269476	0.188901
37	25.7975	19.4087	47.2863	51.5746	28.0584	22.9961	31.5155	0.439002	0.0566509	1.95102	4.34131	-1.1185	0.790371	-0.257235	0.181767
38	26.7216	19.3218	49.185	51.4226	27.9611	22.6761	28.7718	0.419975	0.0541587	1.84418	4.10359	-1.08105	0.77088	-0.24516	0.174816
39	25.536	18.8693	47.5469	51.8819	26.5192	24.5773	28.3202	0.401465	0.0517228	2.06949	4.60494	-0.951367	0.685697	-0.233292	0.168173
40	26.779	18.7563	48.6769	52.9109	27.2318	24.8937	26.2928	0.383518	0.049355	2.0459	4.55243	-0.890462	0.650128	-0.221674	0.161844
41	27.0446	19.3614	49.5476	53.8584	27.3367	25.7363	24.5114	0.36626	0.0470672	2.07769	4.62316	-0.817599	0.605624	-0.210404	0.155856
42	26.1152	18.2674	47.5242	53.3416	25.6868	26.8693	24.2398	0.349842	0.0448759	2.2617	5.03263	-0.74268	0.559304	-0.199559	0.150282
43	26.9004	18.5775	48.6195	52.9023	25.7614	26.3555	22.4605	0.334414	0.0427889	2.16885	4.82602	-0.71829	0.55121	-0.189205	0.14521
44	25.8878	18.6876	47.717	52.1933	24.2218	27.1861	21.7065	0.320066	0.0408037	2.2798	5.0729	-0.659906	0.51762	-0.179387	0.140679
45	26.1507	18.8878	48.1801	52.032	25.1975	26.0491	20.3819	0.306735	0.0389177	2.16366	4.81448	-0.653272	0.524425	-0.170142	0.136593
46	25.5929	17.8959	46.6304	50.4269	23.8601	25.7814	19.9888	0.294516	0.0371291	2.21135	4.92058	-0.626476	0.51618	-0.161496	0.13302
47	25.7663	17.2817	46.1897	49.4825	23.1763	25.5208	19.1759	0.283426	0.0354447	2.21044	4.91856	-0.602228	0.509793	-0.153466	0.12996
48	25.7808	16.7725	45.6949	49.4267	21.2319	27.4094	18.4482	0.273473	0.0338809	2.39987	5.34008	-0.53408	0.465641	-0.146061	0.127412
49	25.4194	15.9391	44.5001	48.6821	20.2022	27.6944	18.0652	0.264709	0.0324325	2.48926	5.53898	-0.502925	0.45302	-0.139284	0.125425
50	24.7302	15.9298	43.8016	47.7575	19.3577	27.6144	17.546	0.257143	0.0310849	2.52179	5.61137	-0.482318	0.449068	-0.133152	0.123991
51	24.9587	15.8972	43.9974	46.5926	19.6357	26.1716	16.7521	0.25084	0.0298318	2.37963	5.29504	-0.488197	0.471089	-0.127687	0.123153
52	24.8647	15.4354	43.4417	45.7541	18.2309	26.7378	16.3299	0.245889	0.0286707	2.46233	5.47906	-0.459953	0.460111	-0.122909	0.122981
53	24.0848	16.6642	43.8906	44.5995	19.6578	24.1563	15.628	0.242303	0.0275964	2.20187	4.89949	-0.492358	0.511768	-0.11883	0.123473
54	24.3913	16.7468	44.2797	45.1349	22.1776	22.1718	15.0502	0.239763	0.0266061	2.0029	4.45676	-0.520754	0.560688	-0.115456	0.124307
55	24.7486	16.7845	44.6747	45.8237	21.2352	23.8032	14.5849	0.238314	0.0257041	2.13087	4.74151	-0.474969	0.527906	-0.112885	0.125429
56	23.5442	16.8943	43.5801	42.4793	21.6629	20.031	14.7057	0.237828	0.024878	1.83775	4.08927	-0.555363	0.63461	-0.111018	0.12681
57	22.8047	16.8065	42.7528	40.0215	21.1152	18.1208	14.8379	0.238263	0.0241323	1.69527	3.77223	-0.606611	0.709173	-0.109833	0.12843
58	23.6735	17.221	44.0361	42.3023	22.0528	19.4641	14.3358	0.239587	0.0234881	1.77026	3.9391	-0.56216	0.669808	-0.109314	0.130274
59	23.4369	16.5497	43.1281	42.8652	21.1778	20.9021	14.643	0.241703	0.0229639	1.93815	4.31267	-0.523763	0.633539	-0.109377	0.132325
60	24.37	16.7298	44.2414	44.3327	21.9102	21.6371	14.3478	0.244542	0.0225404	1.9563	4.35307	-0.508287	0.621976	-0.109974	0.134569
61	24.5942	17.7106	45.4464	44.7096	21.5555	22.3687	14.1089	0.248032	0.0222134	1.96823	4.3796	-0.496956	0.612993	-0.111044	0.136988
62	23.7809	18.0215	44.9439	43.9654	21.352	21.828	14.4663	0.252117	0.0220729	1.94167	4.32052	-0.516863	0.640982	-0.11255	0.139567
63	23.7182	16.1372	42.997	42.8861	19.7563	22.3444	15.3701	0.256742	0.0222057	2.08052	4.62946	-0.512881	0.637601	-0.114453	0.142289
64	24.3436	15.9464	43.4316	42.3927	18.1828	23.4245	15.5073	0.26182	0.0224987	2.15736	4.80046	-0.498134	0.619634	-0.11668	0.14514
65	22.8986	15.2786	41.3188	40.9345	16.2963	23.8527	16.6699	0.267346	0.0228657	2.31071	5.14168	-0.499909	0.620899	-0.119243	0.148103
66	22.8738	15.2353	41.2508	40.2356	13.9657	25.4845	17.0795	0.273224	0.0233281	2.47108	5.49854	-0.479073	0.593287	-0.122063	0.151161
67	22.9293	13.8816	39.9524	39.2494	16.0113	22.4526	18.0771	0.279425	0.0239278	2.24794	5.002	-0.557284	0.687223	-0.125125	0.1543
68	22.444	14.4385	40.024	39.0648	15.363	22.9163	18.5223	0.285943	0.0246147	2.29029	5.09623	-0.56051	0.687354	-0.128438	0.157505
69	22.8428	14.4516	40.436	39.5908	16.2544	22.5509	18.829	0.292663	0.0253545	2.23079	4.96383	-0.584929	0.71288	-0.131906	0.160757
70	22.9638	15.1455	41.2509	40.0486	16.3099	22.9533	18.9654	0.299566	0.0261355	2.2257	4.95252	-0.590535	0.714747	-0.135528	0.164038
71	22.8832	14.5487	40.5735	39.9661	16.826	22.3547	19.8251	0.30666	0.0269463	2.20368	4.90352	-0.623615	0.748924	-0.139327	0.167334
72	23.0391	14.0685	40.2492	39.4657	16.5646	22.1157	20.5376	0.313844	0.0277795	2.19765	4.8901	-0.647692	0.771715	-0.143217	0.170627
73	22.5457	14.3679	40.0552	38.9859	16.0973	22.1032	21.2181	0.32108	0.0286287	2.20685	4.91057	-0.666615	0.787582	-0.147177	0.173903
74	22.6249	14.1329	39.8994	38.0488	15.2941	21.9693	21.8712	0.328332	0.0294888	2.20223	4.9003	-0.688303	0.806546	-0.151187	0.177145
75	22.0876	13.7952	39.0244	37.4014	14.8876	21.7284	22.9865	0.335601	0.0303519	2.22729	4.95605	-0.715148	0.830555	-0.155265	0.180337
76	22.5838	13.5385	39.2639	38.1712	15.4262	21.9595	23.4311	0.342838	0.0312164	2.23706	4.97779	-0.725862	0.835627	-0.159375	0.183463
77	22.1077	13.3959	38.6452	38.1025	15.0117	22.3055	24.4235	0.349976	0.0320767	2.30925	5.13843	-0.732856	0.836143	-0.163469	0.186507
78	22.7877	13.4701	39.3994	37.8634	15.2945	21.7835	24.5433	0.35698	0.0329286	2.21204	4.92212	-0.769184	0.869837	-0.167526	0.189454
79	22.4071	13.4406	38.9893	37.7637	13.7575	23.2209	25.3934	0.363811	0.0337661	2.38245	5.30132	-0.738807	0.828263	-0.171524	0.192286
80	22.4675	13.6665	39.2756	37.4415	14.9234	21.7328	25.7842	0.370426	0.0345884	2.21343	4.92522	-0.807259	0.897203	-0.175439	0.194987
81	21.4295	13.0909	37.6619	35.8278	13.5296	21.5128	27.472	0.376784	0.0353889	2.28478	5.08398	-0.833597	0.918574	-0.179251	0.197533
82	21.3202	13.0118	37.4736	35.2277	14.2369	20.2054	28.1869	0.382909	0.0361677	2.15669	4.79895	-0.906008	0.989739	-0.182994	0.199915
83	21.3206	12.7623	37.2245	34.1646	13.4078	19.9714	28.9331	0.388707	0.0369208	2.14628	4.7758	-0.935412	1.01339	-0.186589	0.202118
84	21.4033	12.5472	37.092	34.8042	12.9743	21.0446	29.5689	0.394143	0.0376435	2.26949	5.04995	-0.903378	0.97039	-0.190017	0.204126
85	21.4695	12.893	37.5041	36.0595	14.1965	21.0776	29.7455	0.399196	0.0383346	2.24747	5.00095	-0.91772	0.977988	-0.193265	0.205932
86	22.1325	13.1344	38.4085	36.7589	14.2393	21.7342	29.5059	0.403871	0.0389947	2.26394	5.0376	-0.903471	0.954995	-0.196334	0.207537
87	22.0027	13.0768	38.221	36.0415	13.5736	21.6825	30.0947	0.408173	0.0396248	2.26978	5.05059	-0.918832	0.963688	-0.199226	0.208947
88	21.5063	13.5742	38.2221	35.6108	13.9284	20.8971	30.497	0.412112	0.0402252	2.18771	4.86798	-0.967528	1.00681	-0.201945	0.210167
89	21.4211	13.2727	37.8353	34.9898	14.5219	19.6826	31.208	0.415736	0.0407959	2.0806	4.62965	-1.03981	1.07362	-0.204534	0.211202
90	21.1829	12.9386	37.2631	34.0577	13.5077	19.7647	32.0628	0.41904	0.0413385	2.12176	4.72123	-1.04729	1.07298	-0.206985	0.212056
91	21.1721	12.417	36.7308	34.2742	14.0624	19.4263	32.8873	0.422008	0.0418532	2.1155	4.70731	-1.07737	1.09516	-0.209274	0.212733
92	20.77	13.0761	36.9878	33.7163	12.6312	20.2997	32.99	0.424645	0.0423417	2.19526	4.88478	-1.0415	1.05056	-0.211405	0.21324
93	21.1567	12.4356	36.7339	34.2197	14.0964	19.3379	33.5288	0.426948	0.0428027	2.10575	4.68562	-1.10342	1.10448	-0.213373	0.213575
94	21.6128	13.342	38.0963	35.2985	14.4074	20.1056	32.6043	0.428926	0.0432376	2.11139	4.69815	-1.0706	1.06348	-0.215182	0.213743
95	21.5894	12.5352	37.2663	35.6632	13.7718	21.106	33.5895	0.430603	0.0436473	2.26542	5.04089	-1.02752	1.01285	-0.216847	0.213755
96	21.2126	12.3212	36.6754	34.6153	12.7994	21.0305	34.3729	0.432022	0.0440327	2.29361	5.10362	-1.03902	1.01631	-0.218406	0.213616
97	21.3001	12.434	36.8757	34.2064	12.4327	20.9883	34.4128	0.433183	0.0443947	2.27716	5.06702	-1.05113	1.01973	-0.219853	0.21333
98	20.9235	12.4805	36.5456	33.255	13.5092	18.9604	34.9409	0.434062	0.0447344	2.07496	4.61711	-1.16724	1.12356	-0.221159	0.212902
99	20.3683	12.5479	36.0578	32.325	13.2162	18.3233	35.5902	0.434665	0.0450524	2.03278	4.52325	-1.2134	1.15885	-0.222328	0.212337
100	20.7836	12.6466	36.5718	33.0173	13.3119	18.92	35.2536	0.435001	0.0453504	2.06901	4.60386	-1.18159	1.11971	-0.223361	0.21164
101	21.2928	12.8705	37.3048	34.4658	12.7452	20.9352	34.7041	0.435092	0.0456282	2.24383	4.99285	-1.07424	1.00995	-0.224277	0.210816
102	21.3193	12.7712	37.232	34.9645	14.0149	20.1642	34.9008	0.434986	0.0458872	2.16586	4.81936	-1.11875	1.04281	-0.225117	0.209869
103	21.4746	12.5966	37.2128	34.8872	13.6572	20.4447	35.0316	0.434657	0.0461274	2.19755	4.88987	-1.1051	1.02174	-0.225853	0.208804
104	20.8656	12.8333	36.8405	34.5658	13.9075	19.8729	35.4821	0.434091	0.0463502	2.15764	4.80108	-1.13977	1.04492	-0.226465	0.207625
105	21.7571	12.6041	37.5028	34.0234	13.0822	20.1558	34.9309	0.433296	0.0465574	2.14979	4.7836	-1.12602	1.02373	-0.226957	0.206339
106	20.6576	12.4312	36.2304	33.1974	13.0709	19.3411	36.2197	0.432289	0.0467499	2.13536	4.7515	-1.17545	1.05963	-0.227344	0.204945
107	20.6175	11.8957	35.6548	33.2758	13.1189	19.3715	36.8608	0.431144	0.0469288	2.17306	4.83538	-1.17619	1.05103	-0.227694	0.20345
108	20.8758	12.1054	36.1228	33.9291	12.8222	20.3214	36.4234	0.429795	0.0470962	2.25113	5.0091	-1.12341	0.994784	-0.227932	0.201862
109	20.8895	12.6617	36.6928	33.414	13.3782	19.2504	35.8755	0.428247	0.0472531	2.09862	4.66975	-1.18636	1.04149	-0.228061	0.200186
110	20.5529	12.5454	36.2399	33.31	12.7552	19.7695	36.3403	0.426541	0.0474026	2.18115	4.85339	-1.15606	1.00542	-0.228115	0.198426
111	20.6737	13.2592	37.0745	32.4937	14.6138	17.0946	35.5942	0.424718	0.0475599	1.85708	4.13229	-1.34893	1.16188	-0.228131	0.196587
112	21.1451	13.6666	37.9534	32.0824	14.3392	16.9578	34.7081	0.422727	0.0477461	1.7936	3.99104	-1.35963	1.16116	-0.228053	0.194674
113	20.4491	12.8372	36.428	32.5501	13.3971	18.3676	36.1147	0.420585	0.0479771	2.01685	4.4878	-1.24093	1.04919	-0.227894	0.192691
114	20.7279	12.7169	36.5864	33.0013	12.5333	19.6826	35.9265	0.418345	0.0482343	2.15099	4.78627	-1.16029	0.971698	-0.227701	0.190644
115	20.8536	12.38	36.3751	33.5244	13.3816	19.3575	36.0923	0.41598	0.0484861	2.12828	4.73575	-1.17604	0.974753	-0.227442	0.188537
116	21.1878	12.5281	36.8575	34.0301	13.7447	19.5	35.5688	0.413488	0.0487257	2.1162	4.70887	-1.16483	0.95594	-0.227112	0.186376
117	20.6189	13.1593	36.9198	32.6954	13.8766	18.0334	35.4533	0.411112	0.0489517	1.95376	4.34742	-1.25837	1.02285	-0.226772	0.18434
118	20.9823	12.4449	36.5688	32.848	13.7947	18.2679	35.7279	0.408817	0.0491681	1.9982	4.44629	-1.2391	0.998819	-0.226356	0.182461
119	21.169	12.4137	36.7244	34.3033	12.7645	20.7534	35.5089	0.406681	0.0493701	2.2606	5.03016	-1.08889	0.871186	-0.225922	0.180758
120	21.4665	12.6127	37.2208	34.6667	14.1346	19.7466	34.9623	0.404688	0.0495586	2.12193	4.72161	-1.14271	0.908515	-0.225452	0.179236
121	21.5492	12.7698	37.4606	35.874	13.8717	21.217	34.6608	0.402748	0.0497355	2.26554	5.04116	-1.06025	0.838011	-0.22495	0.177798
122	21.9385	12.4899	37.5699	37.1132	14.1382	22.1895	34.4851	0.40094	0.0498989	2.36135	5.25436	-1.01498	0.798273	-0.22444	0.1765
123	22.5457	12.68	38.3673	38.6357	13.0424	24.8079	33.6877	0.399189	0.0500491	2.58588	5.75398	-0.903429	0.707259	-0.223909	0.17528
124	22.3293	12.854	38.3249	38.9962	13.31	24.9008	33.648	0.397527	0.0501865	2.59806	5.78108	-0.898385	0.700317	-0.223382	0.174145
125	21.8323	13.0525	38.0264	38.2884	14.1924	23.3106	33.8288	0.395939	0.0503096	2.45244	5.45704	-0.956467	0.742811	-0.222857	0.173082
126	22.2347	13.1586	38.5349	37.608	14.5035	22.3191	33.3051	0.394406	0.0504196	2.31712	5.15595	-0.996504	0.771157	-0.22234	0.172066
127	22.7201	13.688	39.5497	38.0366	14.3532	22.898	32.386	0.392979	0.0505163	2.31546	5.15225	-0.969633	0.747888	-0.221862	0.171118
128	21.584	13.4211	38.1467	37.679	15.25	21.6436	33.5282	0.391626	0.0505978	2.26858	5.04794	-1.02486	0.787528	-0.221449	0.170177
129	22.282	13.7092	39.1328	38.2082	15.1766	22.2462	32.6259	0.39044	0.0506656	2.27374	5.05941	-0.994491	0.761447	-0.221132	0.169308
130	22.3483	13.6657	39.1556	38.5401	14.923	22.8318	32.5744	0.389424	0.0507184	2.33244	5.19004	-0.967862	0.737809	-0.220975	0.16845
131	22.2737	13.6886	42.2455	38.1475	15.6647	19.3412	30.1936	0.388551	0.0507568	1.83132	4.07497	-1.14261	0.866381	-0.220988	0.167563
132	22.2127	13.4943	41.9902	38.5802	13.8739	21.5648	30.4039	0.387938	0.0507798	2.05439	4.57132	-1.02561	0.773333	-0.22117	0.166767
133	23.0087	13.689	42.9809	40.4288	15.5271	21.7602	29.7441	0.387413	0.0507863	2.02538	4.50676	-1.01833	0.762964	-0.221482	0.165932
134	22.9675	13.5144	42.7651	41.4711	15.452	22.8776	29.9513	0.386962	0.0507777	2.14015	4.76215	-0.969896	0.721561	-0.221887	0.165075
135	23.2877	14.0357	43.6066	42.4473	16.3643	22.9414	29.4335	0.38662	0.0507525	2.1044	4.6826	-0.969377	0.716075	-0.222365	0.164255
136	23.5214	13.7434	43.548	42.64	15.354	24.1444	29.5412	0.38629	0.0507111	2.21791	4.93517	-0.924737	0.678105	-0.222878	0.163412
137	23.102	13.5543	42.9394	42.1291	14.8513	24.1362	30.0361	0.385934	0.0506527	2.24715	5.00024	-0.92869	0.675466	-0.223408	0.162526
138	22.8917	13.8905	43.0654	41.3467	15.3049	22.9002	30.0196	0.385567	0.0505772	2.12721	4.73336	-0.97793	0.705885	-0.223934	0.161634
139	23.2718	14.0136	43.5685	41.1229	15.1523	22.8289	29.7332	0.385177	0.0504842	2.09589	4.66368	-0.983183	0.704158	-0.224433	0.160744
140	22.7984	13.9968	43.0784	40.9716	14.2093	23.6207	30.1329	0.384696	0.050373	2.19376	4.88144	-0.952669	0.677095	-0.22488	0.159816
141	22.4673	13.3137	42.0641	40.2611	14.1316	22.988	30.9166	0.384125	0.0502434	2.1857	4.86351	-0.980541	0.691308	-0.225283	0.158842
142	22.876	13.1281	42.2873	40.4709	14.9813	22.3481	30.7953	0.383432	0.0500947	2.11403	4.70402	-1.00957	0.706214	-0.225611	0.157821
143	23.2513	13.0811	42.6155	40.9348	14.7298	23.0634	30.5925	0.382659	0.0499265	2.16477	4.81693	-0.979406	0.679884	-0.225868	0.156791
144	22.7296	13.3693	42.382	41.6388	14.5875	23.9097	30.7826	0.381762	0.0497385	2.25656	5.02118	-0.945385	0.651397	-0.226026	0.155737
145	23.5234	13.4018	43.2083	41.8812	13.6397	25.0999	30.2062	0.380751	0.0495307	2.32353	5.17021	-0.901539	0.61649	-0.226118	0.154633
146	22.5796	13.9911	42.8539	42.1134	15.8243	23.1475	30.4561	0.379699	0.0493039	2.16085	4.80822	-0.976828	0.663576	-0.226104	0.153595
147	23.2729	12.9976	42.5537	42.6537	15.5521	23.96	30.6671	0.379177	0.0490588	2.25145	5.00981	-0.944558	0.640115	-0.226013	0.153164
148	23.9759	13.6586	43.9177	43.8845	15.3257	25.4172	29.6815	0.378734	0.0487959	2.31498	5.15118	-0.888545	0.601553	-0.225839	0.152895
149	23.8873	13.4141	43.5846	44.0324	14.4251	26.4656	29.8747	0.378192	0.0485154	2.43032	5.40783	-0.854862	0.578424	-0.225568	0.152624
150	23.4466	12.8762	42.606	43.4689	14.0074	26.3199	30.516	0.377572	0.0482182	2.46916	5.49425	-0.860392	0.582002	-0.225222	0.15235
151	23.4592	13.327	43.0694	42.5149	15.136	24.2372	30.1395	0.376869	0.0479051	2.25206	5.01116	-0.927492	0.627434	-0.224797	0.152072
152	22.8536	13.382	42.5188	40.9196	15.5805	22.1975	30.4608	0.376063	0.0475775	2.08619	4.64209	-1.01459	0.68669	-0.224273	0.15179
153	22.3959	13.7078	42.3869	38.5159	15.0365	20.3378	30.4623	0.375183	0.0472364	1.9198	4.27184	-1.10038	0.745312	-0.223681	0.151502
154	21.7201	13.4735	41.4768	37.6659	13.3164	21.208	31.0409	0.374227	0.0468821	2.04643	4.55362	-1.05244	0.713566	-0.223017	0.15121
155	21.8681	13.424	41.5752	38.438	15.1843	20.1121	30.8581	0.373176	0.0465153	1.93521	4.30613	-1.1058	0.750814	-0.222265	0.150911
156	22.2966	13.7532	42.333	39.0799	15.0713	20.867	30.191	0.372029	0.0461371	1.97166	4.38724	-1.06123	0.721818	-0.221423	0.150606
157	22.1247	14.3315	42.7394	38.3641	16.1025	19.12	29.7828	0.37082	0.0457487	1.78938	3.98165	-1.15364	0.786226	-0.220527	0.150294
158	22.6725	14.491	43.4467	39.0744	15.1419	20.7909	29.1686	0.369529	0.0453521	1.91422	4.25943	-1.05623	0.721475	-0.219556	0.149973
159	22.626	14.4673	43.3764	41.0874	16.4305	21.5153	29.0794	0.368146	0.0449475	1.98442	4.41563	-1.0156	0.695553	-0.218502	0.149644
160	22.9726	14.98	44.2357	42.0385	17.1807	21.7161	28.3634	0.366678	0.044536	1.96394	4.37007	-1.00255	0.688585	-0.217372	0.149306
161	23.4486	14.6822	44.414	43.0402	16.8713	23.0273	28.1006	0.365142	0.0441184	2.07438	4.61581	-0.938842	0.646898	-0.216184	0.148958
162	23.7446	14.4737	44.5015	43.685	16.3948	24.1487	27.8866	0.363541	0.043697	2.17387	4.83718	-0.893801	0.617868	-0.214941	0.1486
163	23.4482	14.2084	43.9398	44.1003	16.0145	24.9442	28.0649	0.361856	0.0432733	2.27173	5.05494	-0.857685	0.59518	-0.213624	0.148231
164	23.6021	14.5636	44.449	43.6762	17.3927	23.142	27.5606	0.360087	0.0428472	2.08273	4.63438	-0.917816	0.639423	-0.212235	0.147851
165	22.9873	14.4202	43.6907	42.4883	16.9072	22.4395	27.8519	0.35825	0.0424196	2.05468	4.57198	-0.939376	0.65715	-0.21079	0.14746
166	23.2754	14.9642	44.5228	41.5835	17.6766	20.7654	27.1435	0.356355	0.0419937	1.86767	4.15585	-1.00988	0.709602	-0.2093	0.147055
167	21.1108	13.9876	54.6112	46.856	25.8643	17.8501	22.1456	0.354387	0.0415698	1.32632	2.95127	-1.16782	0.824376	-0.207749	0.146638
168	22.2315	15.764	46.0315	40.7374	19.7581	17.8377	25.9867	0.352342	0.0411495	1.55968	3.47053	-1.15577	0.819743	-0.206136	0.146207
169	21.8196	14.7719	42.8747	37.1298	17.1736	16.8145	27.5267	0.350221	0.0407343	1.56867	3.49053	-1.2161	0.866976	-0.20446	0.145761
170	22.1147	14.5265	42.9244	37.8888	18.1994	16.5479	27.2651	0.348044	0.0403288	1.54193	3.43103	-1.22559	0.878327	-0.202744	0.1453
171	22.6881	15.4996	44.4708	39.5732	18.2097	18.2219	26.0873	0.34581	0.0399346	1.63961	3.64838	-1.10598	0.796863	-0.200987	0.144824
172	22.7751	14.83	43.8883	40.869	17.4657	20.2618	26.1962	0.343505	0.0395538	1.84732	4.11056	-0.98564	0.714326	-0.199175	0.144331
173	22.5493	15.6674	44.4999	40.9623	19.6711	18.1497	25.5931	0.341131	0.0391899	1.63147	3.63026	-1.08713	0.792433	-0.197309	0.143822
174	22.7837	16.1391	45.206	41.8599	20.915	17.8033	24.9558	0.338692	0.0388429	1.576	3.50685	-1.09772	0.805051	-0.195397	0.143295
175	23.9475	16.5028	46.7335	43.6796	21.5241	19.0139	23.9006	0.336205	0.0385125	1.62549	3.61696	-1.02668	0.757388	-0.193454	0.14275
176	24.1336	16.5916	47.0084	45.9483	21.5618	21.2449	23.5125	0.333665	0.0381975	1.80817	4.02344	-0.901416	0.669355	-0.191478	0.142188
177	24.6067	16.3233	47.2131	48.0662	22.878	22.0466	23.1666	0.331061	0.0378948	1.8676	4.1557	-0.859872	0.642655	-0.189455	0.141606
178	24.8442	16.5539	47.6813	49.0089	22.651	23.2163	22.6842	0.328394	0.0376025	1.94763	4.33377	-0.807666	0.6077	-0.187389	0.141004
179	24.9561	17.4995	48.7388	47.994	23.1999	21.6525	21.948	0.325671	0.0373189	1.77847	3.95737	-0.857684	0.649907	-0.185288	0.140383
180	24.4238	16.926	47.633	47.7637	21.4315	23.1906	22.1989	0.322911	0.0370413	1.94893	4.33666	-0.791549	0.603806	-0.18317	0.139741
181	25.0138	16.8668	48.1637	48.4862	23.0471	22.2975	21.6947	0.320097	0.0367701	1.85207	4.12113	-0.812075	0.623937	-0.18102	0.139077
182	24.4152	16.8391	47.5375	47.8761	23.3604	21.3741	21.7139	0.317225	0.0365027	1.7985	4.00193	-0.836692	0.647483	-0.178833	0.138392
183	24.7702	16.4607	47.5141	47.1839	22.4032	21.6391	21.4558	0.3143	0.0362387	1.82182	4.05383	-0.816181	0.636314	-0.176611	0.137689
184	24.6349	17.7103	48.6284	47.9642	23.3145	21.5081	20.6973	0.311349	0.0359768	1.76901	3.93632	-0.812166	0.637951	-0.17437	0.136979
185	25.1261	17.5792	48.9885	49.5155	23.0478	23.3261	20.2799	0.308363	0.0357162	1.90481	4.23848	-0.738578	0.58471	-0.172117	0.136246
186	25.3311	17.5458	49.1601	50.712	25.3824	22.188	19.9406	0.305324	0.0354568	1.80549	4.01749	-0.765865	0.610938	-0.169836	0.135489
187	25.1894	17.4654	48.938	50.5658	24.7311	22.6931	19.7591	0.302234	0.035198	1.85484	4.12731	-0.738284	0.59367	-0.167527	0.134707
188	25.7942	17.8395	49.9168	51.5442	25.5957	22.807	19.1146	0.299103	0.0349393	1.82756	4.0666	-0.72483	0.587433	-0.165204	0.133899
189	26.6805	18.266	51.2296	53.4521	25.1071	25.2033	18.3512	0.295939	0.0346803	1.96758	4.37816	-0.649576	0.53056	-0.162873	0.133065
190	26.0949	18.0696	50.4476	54.08	24.9248	26.0136	18.3687	0.292731	0.0344201	2.06232	4.58898	-0.617354	0.508481	-0.160526	0.132205
191	25.9435	17.8635	50.0902	55.1357	25.0046	26.9895	18.2255	0.289476	0.0341591	2.15506	4.79534	-0.58698	0.487295	-0.158159	0.131317
192	27.1068	18.7044	52.0944	56.8106	27.0166	26.6524	17.2702	0.286187	0.0338966	2.04822	4.55759	-0.584686	0.489449	-0.155785	0.130401
193	27.3804	18.7376	52.4011	57.715	26.2392	28.3342	16.9322	0.283303	0.0336662	2.16323	4.81351	-0.543874	0.458397	-0.15372	0.129582
194	27.1035	18.5581	51.9448	58.1416	26.5512	28.4489	16.8602	0.280525	0.0334448	2.19052	4.87424	-0.533504	0.452874	-0.151734	0.128792
195	26.897	19.1048	52.285	58.6812	26.9819	28.5577	16.5335	0.277725	0.033222	2.18454	4.86093	-0.524637	0.448395	-0.149737	0.127987
196	27.2373	20.5153	54.0358	59.2031	26.01	30.0515	15.796	0.274904	0.032997	2.22397	4.94866	-0.492426	0.423774	-0.147742	0.127162
197	27.4785	21.8078	55.5695	59.1261	25.1597	30.8248	15.1501	0.272169	0.0327698	2.21847	4.93642	-0.47352	0.410115	-0.145854	0.126315
198	26.923	21.8917	55.0979	58.3531	25.417	29.7945	15.1049	0.269625	0.0325411	2.16277	4.81249	-0.484307	0.42136	-0.144179	0.125446
199	27.74	21.6052	55.6284	57.6239	23.2416	31.2407	14.7895	0.26709	0.0323108	2.24624	4.99822	-0.456369	0.398809	-0.142535	0.124555
200	27.0637	21.4236	54.7705	57.6532	25.0069	29.5048	14.8471	0.264524	0.0320774	2.15478	4.7947	-0.477511	0.419066	-0.140884	0.12364
201	26.648	21.2656	54.1968	56.4773	23.8034	29.5323	14.8268	0.261918	0.0318409	2.17967	4.85009	-0.471411	0.415476	-0.139218	0.1227
202	26.5587	20.9406	53.7824	55.7694	22.2226	30.4052	14.7609	0.259278	0.0316025	2.26148	5.03214	-0.452497	0.400498	-0.13754	0.121738
203	26.5286	18.6837	56.9066	55.2123	21.1698	30.9008	13.8047	0.256628	0.0313609	2.17486	4.83939	-0.439694	0.390848	-0.13586	0.120769
204	26.7317	17.8211	58.4931	55.5083	18.1221	34.2446	13.2399	0.25395	0.0311164	2.34152	5.21024	-0.394604	0.352208	-0.134171	0.119779
205	26.7764	17.851	58.6454	55.3033	17.329	34.8327	13.0383	0.251235	0.0308683	2.37599	5.28694	-0.381185	0.341782	-0.132472	0.118764
206	26.2497	17.4998	58.7879	54.5638	18.0194	33.4028	12.8387	0.248484	0.0306165	2.27273	5.05716	-0.391624	0.35256	-0.130761	0.117722
207	25.5876	17.0584	58.3536	53.8026	17.296	33.365	12.7655	0.245695	0.0303626	2.28634	5.08744	-0.387202	0.350063	-0.129041	0.116654
208	25.8011	17.2008	57.5533	52.1657	17.7578	31.2662	12.7754	0.24287	0.0301107	2.17437	4.83831	-0.407188	0.369609	-0.12731	0.11556
209	26.5797	17.7198	60.1683	51.054	16.8048	31.1076	12.0466	0.240011	0.0298666	2.06874	4.60327	-0.404332	0.368466	-0.125573	0.114438
210	25.608	17.072	58.7223	52.2537	13.5737	35.5384	12.1722	0.23713	0.0296228	2.42109	5.38729	-0.348698	0.319016	-0.123834	0.113296
211	25.7161	17.144	58.8296	53.5647	16.7106	33.7125	11.9785	0.234225	0.0293775	2.29227	5.10064	-0.362276	0.332769	-0.122086	0.112139
212	26.0329	17.3553	60.1638	54.9012	15.7301	36.0295	11.547	0.231288	0.0291293	2.3946	5.32836	-0.334641	0.308549	-0.120331	0.110957
213	26.8125	17.875	62.0484	55.351	15.8258	36.3836	11.0344	0.228318	0.0288777	2.34653	5.22139	-0.325884	0.301656	-0.118568	0.109751
214	26.4515	17.6343	62.3789	55.0632	14.1399	37.7817	10.8073	0.225318	0.0286209	2.42335	5.39232	-0.309685	0.287714	-0.116798	0.10852
215	25.9589	17.3059	61.3853	54.4276	13.5636	37.7224	10.8158	0.222288	0.0283588	2.45732	5.4679	-0.305256	0.284695	-0.115022	0.107266
216	25.9689	17.3126	60.6789	53.9055	15.0945	35.6694	10.772	0.21923	0.0280912	2.35143	5.23229	-0.317538	0.297217	-0.11324	0.10599
217	26.0098	17.3399	61.1582	53.7725	15.4306	35.2003	10.5205	0.216148	0.0278178	2.30199	5.12228	-0.316818	0.297595	-0.111453	0.104695
218	26.5409	17.694	62.1347	53.8797	14.3965	36.3416	10.187	0.213049	0.0275385	2.33952	5.20578	-0.301759	0.284497	-0.109662	0.103387
219	27.0739	18.0493	61.821	54.0544	15.1114	35.8014	10.0725	0.209932	0.0272535	2.3177	5.15722	-0.30147	0.285253	-0.107866	0.102066
220	25.7279	17.1519	58.4474	52.9319	10.6101	39.1803	10.476	0.206789	0.0269623	2.68262	5.96923	-0.270867	0.257213	-0.106067	0.100722
221	25.7066	17.1377	57.1216	51.9094	12.3077	36.4601	10.5358	0.203623	0.026663	2.55263	5.67998	-0.286208	0.272754	-0.104264	0.0993584
222	24.864	16.576	55.8035	50.3621	13.1629	34.0576	10.5987	0.20044	0.0263579	2.44068	5.43087	-0.301077	0.287905	-0.102464	0.0979762
223	25.1841	16.7894	55.6	49.0938	12.8993	33.0529	10.4504	0.197239	0.0260465	2.37797	5.29133	-0.304547	0.292188	-0.100663	0.0965763
224	25.3427	16.8952	55.7416	47.6639	12.6209	31.9014	10.2369	0.194019	0.0257297	2.28928	5.094	-0.310036	0.298447	-0.0988598	0.0951596
225	24.6269	16.4179	54.9478	46.7759	11.6104	32.0239	10.1965	0.190788	0.0254069	2.33319	5.19171	-0.303489	0.293078	-0.0970559	0.093732
226	23.9441	15.9628	54.2454	46.7137	11.6029	31.9692	10.137	0.187547	0.0250774	2.3587	5.24845	-0.298661	0.289421	-0.0952516	0.0922958
227	24.0855	16.057	55.4634	46.7409	13.5451	30.0541	9.7293	0.184295	0.0247416	2.16713	4.82218	-0.31123	0.302558	-0.0934474	0.0908473
228	24.4018	16.2679	57.0957	46.8002	12.333	31.3257	9.26446	0.181028	0.0244001	2.19451	4.88311	-0.292593	0.285386	-0.0916438	0.0893844
229	24.9603	16.6402	56.507	46.9586	13.7986	30.0184	9.17704	0.177749	0.0240537	2.12491	4.72825	-0.299293	0.292853	-0.0898413	0.087908
230	24.6987	16.4658	55.1184	45.0369	12.8366	29.0588	9.21972	0.174458	0.0237014	2.10879	4.69238	-0.302984	0.297401	-0.0880408	0.0864177
231	24.7614	20.2098	52.5476	46.3921	8.29178	34.9587	9.47562	0.171158	0.0233433	2.66649	5.93333	-0.248614	0.244758	-0.0862427	0.0849151
232	24.2391	19.9646	50.4869	47.7914	9.55625	35.0935	9.65611	0.167849	0.0229796	2.7804	6.1868	-0.240674	0.2377	-0.0844476	0.0834016
233	24.5768	17.7162	52.0954	48.6655	10.5292	34.9947	9.17141	0.164536	0.0226116	2.68925	5.984	-0.236226	0.234006	-0.082656	0.0818803
234	25.1014	16.7343	53.7485	49.4763	10.9388	35.3959	8.68535	0.161224	0.0222391	2.63419	5.86147	-0.228492	0.22704	-0.0808683	0.0803553
235	25.3824	16.9216	54.32	49.5957	9.94453	36.5096	8.40439	0.15791	0.0218617	2.68813	5.98149	-0.216879	0.216154	-0.0790853	0.0788247
236	24.92	16.6133	53.732	48.5637	8.88882	36.5333	8.30746	0.154593	0.0214794	2.71799	6.04794	-0.212011	0.211969	-0.0773073	0.0772858
237	23.9245	15.9497	51.878	47.1576	10.3404	33.6756	8.40483	0.151274	0.0210928	2.59678	5.77824	-0.22431	0.224921	-0.075535	0.0757393
238	24.7634	17.0055	52.1506	46.1301	9.97785	33.0106	8.16526	0.147955	0.0207026	2.533	5.6363	-0.22356	0.22482	-0.0737688	0.074186
239	23.8056	20.1087	50.1975	45.7293	8.09568	34.492	8.28014	0.144636	0.0203093	2.74846	6.11574	-0.20878	0.210571	-0.0720094	0.0726268
240	23.9358	18.1012	48.3202	44.7006	9.20681	32.3523	8.393	0.14132	0.0199123	2.67788	5.95869	-0.217221	0.219711	-0.0702581	0.0710621
241	23.2978	17.2191	46.8001	41.9327	5.57693	33.2142	8.45048	0.138008	0.019512	2.83994	6.31929	-0.20637	0.209313	-0.0685149	0.0694931
242	22.606	14.1818	43.071	39.5743	6.46853	29.9642	8.96578	0.134701	0.0191088	2.77951	6.18482	-0.223838	0.227684	-0.0667802	0.067921
243	22.1348	13.6725	42.0904	38.0621	7.55278	27.3677	8.9228	0.131407	0.0187026	2.60175	5.78928	-0.237862	0.242619	-0.0650546	0.0663521
244	21.6355	14.7903	42.7089	36.5864	6.70372	26.7411	8.5616	0.128122	0.0182937	2.50457	5.57304	-0.236879	0.242283	-0.0633385	0.0647839
245	21.2527	10.7433	38.2792	34.6594	4.36687	27.1509	9.50334	0.124847	0.0178826	2.91439	6.48496	-0.227081	0.232905	-0.0616325	0.0632144
246	20.7295	3.38714	28.5102	32.6756	1.72473	28.7541	12.4012	0.121582	0.0174696	4.17518	9.29041	-0.209396	0.215343	-0.0599372	0.0616444
247	19.593	2.54904	22.142	31.004	0.491686	30.5124	15.1849	0.118328	0.017055	5.50951	12.2595	-0.191613	0.197622	-0.058253	0.0600747
248	19.1689	2.48265	21.6515	28.8999	2.50128	26.3986	15.0854	0.115087	0.0166391	4.87653	10.851	-0.214394	0.221695	-0.0565806	0.0585062
249	18.8595	1.71421	20.5738	26.68	2.05085	24.6292	15.4082	0.11186	0.0162219	4.78843	10.655	-0.222994	0.231192	-0.0549206	0.0569397
250	18.1223	2.39648	20.5188	25.6981	1.87129	23.8268	14.9864	0.108651	0.0158035	4.64484	10.3355	-0.223595	0.232417	-0.053275	0.0553765
251	18.0318	3.46089	21.4927	25.7449	2.78726	22.9576	13.8818	0.10546	0.0153844	4.27687	9.51667	-0.224961	0.234436	-0.051643	0.0538171
252	17.795	4.6212	22.4162	24.4341	1.18676	23.2473	12.8906	0.102288	0.0149649	4.14878	9.23165	-0.215283	0.224907	-0.0500252	0.0522625
253	17.2489	5.17449	22.4234	24.0307	1.86331	22.1674	12.4635	0.0991372	0.0145455	3.95268	8.7953	-0.218773	0.229142	-0.0484227	0.0507145
254	17.1551	4.98639	22.1415	23.8391	2.32158	21.5176	12.2088	0.096011	0.0141262	3.8875	8.65028	-0.21775	0.228624	-0.0468357	0.0491754
255	17.2068	4.73475	21.9416	23.2868	2.06956	21.2172	11.9063	0.092909	0.0137072	3.8672	8.60509	-0.21346	0.224697	-0.0452642	0.0476448
256	17.4342	4.98634	22.4206	23.8859	2.70602	21.1799	11.2863	0.0898308	0.0132889	3.77517	8.40033	-0.2075	0.218939	-0.0437089	0.0461219
257	18.7707	5.26008	24.0308	26.4806	2.42626	24.0544	10.1284	0.0867776	0.0128718	4.00618	8.91435	-0.175863	0.186018	-0.0421702	0.0446074
258	18.8946	4.73277	23.6274	27.8704	1.17218	26.6983	9.93223	0.0837509	0.0124561	4.52024	10.0582	-0.152256	0.161446	-0.0406487	0.0431023
259	18.7637	5.66093	24.4247	29.9454	3.07527	26.8701	9.25147	0.080753	0.0120419	4.4006	9.792	-0.145686	0.154848	-0.0391455	0.0416076
260	20.0745	5.32473	25.3993	30.6521	2.50525	28.1468	8.56247	0.0777875	0.0116297	4.43251	9.86301	-0.133883	0.142635	-0.0376625	0.040125
261	19.9093	5.37497	25.2843	31.2555	3.02534	28.2302	8.26293	0.074853	0.0112194	4.46612	9.93779	-0.128222	0.136922	-0.0361984	0.0386546
262	20.4831	5.95615	26.4392	30.7447	1.89643	28.8482	7.60102	0.071951	0.0108116	4.36693	9.71707	-0.120544	0.129015	-0.0347539	0.037197
263	20.4425	6.33118	26.7737	31.804	4.62065	27.1833	7.18441	0.0690827	0.0104065	4.05923	9.03239	-0.12292	0.131869	-0.0333295	0.0357532
264	20.2474	6.6794	26.9268	33	7.56868	25.4314	6.84735	0.0662497	0.0100044	3.77918	8.40924	-0.125519	0.134949	-0.0319257	0.034324
265	20.5273	7.08568	27.6129	33.5918	7.92269	25.6691	6.38758	0.0634532	0.00960557	3.71777	8.27259	-0.119145	0.128374	-0.0305431	0.0329101
266	20.8241	6.92823	27.7523	34.052	7.61633	26.4357	6.06912	0.060695	0.00921024	3.8112	8.48049	-0.110376	0.119192	-0.0291821	0.0315129
267	20.668	5.19199	25.86	32.9486	6.55839	26.3902	6.25405	0.0579772	0.00881864	4.12722	9.18369	-0.105644	0.114331	-0.0278434	0.0301338
268	19.9846	0.867906	20.8525	31.3775	3.5399	27.8376	7.3432	0.0553012	0.00843107	5.33774	11.8773	-0.0954181	0.1035	-0.0265275	0.0287737
269	19.5669	0.0403756	19.6073	30.2246	6.68208	23.5425	7.42934	0.0526695	0.00804806	4.80105	10.6831	-0.107307	0.116651	-0.0252362	0.0274333
270	19.3783	0	19.3783	29.9592	5.9652	23.994	7.13944	0.0500844	0.00767016	4.95302	11.0212	-0.09994	0.108874	-0.0239707	0.0261137
271	19.9438	0	19.9438	29.9301	5.87274	24.0573	6.58326	0.0475443	0.00729732	4.82657	10.7398	-0.0944786	0.103145	-0.0227297	0.0248146
272	19.5008	0	19.5008	30.4987	5.96924	24.5295	6.36695	0.0450507	0.00692974	5.03607	11.206	-0.0877634	0.0960143	-0.0215138	0.0235368
273	19.8644	0	19.8644	31.2345	4.78988	26.4447	5.91781	0.0426048	0.00656772	5.3208	11.8396	-0.0772463	0.0846808	-0.0203236	0.0222812
274	20.0525	0	20.0525	31.7044	5.10218	26.6023	5.51363	0.0402081	0.00621158	5.30321	11.8004	-0.0720857	0.0791967	-0.0191596	0.0210485
275	19.5787	0	19.5787	31.7936	6.38027	25.4134	5.31338	0.037862	0.00586162	5.19197	11.5529	-0.0709737	0.0781289	-0.0180224	0.0198396
276	19.7913	0	19.7913	31.7429	5.69612	26.0468	4.93617	0.0355679	0.00551812	5.26537	11.7162	-0.0649397	0.0716325	-0.0169124	0.0186555
277	20.3027	0	20.3027	31.7781	5.48305	26.2951	4.49984	0.0333271	0.00518135	5.1812	11.5289	-0.0602145	0.0665535	-0.0158303	0.0174969
278	19.8719	0	19.8719	30.986	4.3784	26.6076	4.29174	0.0311411	0.00485155	5.35538	11.9165	-0.0555386	0.0615083	-0.0147765	0.0163646
279	19.1784	0	19.1784	29.9264	5.5869	24.3395	4.13904	0.0290158	0.00452962	5.0757	11.2942	-0.0565155	0.0627124	-0.013754	0.0152619
280	18.9848	0	18.9848	29.2962	5.49336	23.8029	3.87983	0.0269512	0.0042157	5.01508	11.1593	-0.053608	0.0595995	-0.0127625	0.0141888
281	18.933	0	18.933	28.5897	4.43908	24.1506	3.59764	0.024946	0.00390974	5.10237	11.3535	-0.048891	0.0544574	-0.0118011	0.0131449
282	19.2729	0	19.2729	28.0889	4.87594	23.2129	3.25826	0.0230015	0.00361204	4.82106	10.7276	-0.0468137	0.052244	-0.0108705	0.012131
283	19.2348	0	19.2348	28.0193	4.03625	23.983	2.99081	0.0211191	0.00332289	4.99139	11.1066	-0.0418192	0.0467526	-0.00997108	0.011148
284	18.8313	0	18.8313	28.128	3.68763	24.4403	2.78902	0.0193006	0.00304255	5.18984	11.5482	-0.0372283	0.0417024	-0.00910346	0.0101971
285	18.6709	0	18.6709	28.2267	4.95418	23.2725	2.55711	0.0175472	0.00277132	4.98629	11.0953	-0.0355177	0.0398605	-0.00826817	0.00927907
286	18.8293	0	18.8293	28.1363	4.99017	23.1462	2.28824	0.0158601	0.00250949	4.9172	10.9415	-0.0322661	0.0362792	-0.00746575	0.00839434
287	18.7218	0	18.7218	27.2991	3.91092	23.3882	2.06471	0.0142405	0.00225736	4.99704	11.1192	-0.0286285	0.0322497	-0.00669673	0.00754377
288	18.7562	0	18.7562	27.051	3.88769	23.1633	1.83455	0.0126899	0.00201527	4.94017	10.9926	-0.0257487	0.0290594	-0.00596168	0.00672823
289	18.3494	0	18.3494	26.7788	1.4173	25.3615	1.65571	0.0112171	0.00178455	5.52979	12.3046	-0.0207992	0.0235153	-0.00526476	0.00595239
290	18.406	0	18.406	26.1034	3.42397	22.6795	1.44397	0.0098183	0.00156476	4.92946	10.9688	-0.0202985	0.0229914	-0.00460388	0.00521441
291	17.0192	0	17.0192	24.6844	2.63067	22.0538	1.34765	0.00849303	0.00135592	5.19707	11.5643	-0.0180422	0.0204707	-0.00397875	0.00451429
292	17.3559	0	17.3559	22.9296	2.08588	20.8437	1.13373	0.00724276	0.00115834	4.82171	10.729	-0.0162295	0.0184469	-0.0033899	0.00385287
293	16.6394	0	16.6394	20.4435	1.93074	18.5128	0.982268	0.00606888	0.000972281	4.44818	9.89786	-0.0153009	0.0174221	-0.00283787	0.00323102
294	15.0746	0	15.0746	18.1417	1.02279	17.1189	0.887452	0.0049728	0.000798051	4.54641	10.1164	-0.013583	0.0154912	-0.00232321	0.00264959
295	14.444	0	14.444	16.7767	0.18963	16.587	0.736526	0.00395591	0.000635942	4.58998	10.2134	-0.0110862	0.0126659	-0.00184646	0.00210945
296	14.1245	0	14.1245	15.8948	0.663745	15.2311	0.575901	0.00301962	0.000486252	4.3129	9.59686	-0.0092791	0.0106186	-0.00140816	0.00161146
297	14.8824	0.988645	15.871	15.9245	-0.0977998	16.0223	0.393592	0.00216532	0.000349279	4.24066	9.4361	-0.00630371	0.00722602	-0.00100886	0.00115647

## Sheet: MRI_POST1_NHP4
																								FM	FM	C2-C3	C2-C3	C5-C6	C5-C6	T4-T5	T4-T5	T10-T11	T10-T11	L3-L4	L3-L4
																							vertebrae Z location:	0		11		29.2		70.7		134.7		195.4
Normalized distance from FM (mm)	Perimeter of dura (mm)	Perimeter of spinal cord (mm)	Perimeter of SAS (mm)	Area of dura(mm2)	Area of spinal cord (mm2)	Area of SAS (mm2)	Reynolds number	Flow rate amplitude (ml/s)	Stroke volume (ml)	Hydraulic diameter (mm)	Womerseley number	Mean systolic velocity (cm/s)	Mean diastolic velocity (cm/s)	Flow rate at peak systole (ml/s)	Flow rate at peak diastole (ml/s)	Surface area of dura (cm2)	Surface area of spinal cord (cm2)	Surface area of SAS (cm2)	Volume of dura (ml)	Volume of spinal cord (ml)	Volume of SAS (ml)	Length of subarachnoid space (mm)	Pulse wave velocity (m/s)	Time (ms)	CSF flow rate (ml/s)	Time (ms)	CSF flow rate (ml/s)	Time (ms)	CSF flow rate (ml/s)	Time (ms)	CSF flow rate (ml/s)	Time (ms)	CSF flow rate (ml/s)	Time (ms)	CSF flow rate (ml/s)
0	30.702	23.21	70.2417	109.112	62.7791	46.3328	17.0358	0.304549	0.0476211	2.7809	5.42305	-0.750336	0.359629	-0.206071	0.0984773	63.4127	41.8102	118.727	11.3836	4.81563	6.15052	277.412	1.207	0	0.196176	0	0.343058	0	0.322743	0	0.252998	0	-0.00163399	0	0.0455227
1	35.101	26.8365	66.8867	112.082	43.4475	68.6348	17.6358	0.301215	0.047071	4.10968	8.01433	-0.29731	0.141589	-0.204043	0.0971721									23	0.199996	23.3478	0.332059	24	0.189103	24	0.255348	24	-0.032044	24	-0.0883173
2	31.8764	21.5436	71.0712	110.159	40.5887	69.5699	16.59	0.301435	0.047109	3.91697	7.63852	-0.293491	0.139803	-0.204176	0.0972583									46	0.113586	46.6957	0.27391	48	0.159553	48	0.192518	48	0.035396	48	0.000432662
3	29.7606	19.8404	71.5526	106.107	45.5785	60.5281	16.7109	0.306336	0.0479175	3.38412	6.5994	-0.347453	0.166418	-0.207158	0.0991775									69	-0.196544	70.0435	-0.159699	72	-0.0857274	72	0.0616176	72	0.024476	72	0.0446927
4	27.9397	18.6264	71.8845	101.195	49.3466	51.8479	16.9901	0.313643	0.049118	2.88669	5.62936	-0.412359	0.198946	-0.211611	0.102032									92	-0.389024	93.3913	-0.592763	96	-0.349167	96	-0.102002	96	0.041266	96	0.0609527
5	26.3644	17.5763	72.5294	95.4113	50.3621	45.0492	17.3217	0.323564	0.0507435	2.48476	4.84555	-0.48407	0.235542	-0.217663	0.105902									115	-0.384824	116.739	-0.67584	120	-0.442287	120	-0.247142	120	0.038786	120	0.0684327
6	27.1293	18.0862	65.9452	85.502	45.6656	39.8365	19.9277	0.337155	0.0529575	2.41359	4.70676	-0.573136	0.282203	-0.225968	0.111187									138	-0.356404	140.087	-0.657268	144	-0.456067	144	-0.331872	144	0.00575601	144	0.0238527
7	27.8652	18.5768	61.4329	78.1802	42.1204	36.0598	22.1305	0.35248	0.055443	2.34691	4.57673	-0.654697	0.325968	-0.235345	0.117134									161	-0.317444	163.435	-0.62795	168	-0.388277	168	-0.320692	168	0.00622601	168	-0.00567734
8	28.3949	18.9299	59.8973	74.2153	40.3537	33.8616	23.6901	0.369581	0.0582059	2.26123	4.40965	-0.726125	0.365575	-0.245822	0.123759									184	-0.258024	186.783	-0.51462	192	-0.334307	192	-0.316802	192	0.012286	192	-0.0453373
9	27.5927	18.3951	58.0072	71.1555	37.3733	33.7822	25.6971	0.389267	0.0613581	2.33071	4.54513	-0.763495	0.388813	-0.25792	0.131347									207	-0.200734	210.13	-0.359172	216	-0.265617	216	-0.288222	216	0.00751601	216	-0.111507
10	27.0852	18.0568	56.9308	68.6483	36.4128	32.2356	27.447	0.410005	0.0646606	2.26448	4.41598	-0.845806	0.435539	-0.270688	0.139317									230	-0.137214	233.478	-0.249152	240	-0.186327	240	-0.233372	240	0.012356	240	-0.0794873
11	26.9331	17.9828	56.6743	66.6822	37.5334	29.1488	28.9376	0.431774	0.0681094	2.0573	4.01197	-0.974744	0.50661	-0.284112	0.147662									253	-0.0723744	256.826	-0.12382	264	-0.109057	264	-0.181572	264	-0.00770399	264	-0.114297
12	28.5376	21.6857	53.9953	64.3445	36.2476	28.0969	31.9709	0.454881	0.0717274	2.08202	4.06016	-1.06365	0.557826	-0.298406	0.156475									276	-0.0094044	280.174	-0.0193192	288	-0.0412374	288	-0.134362	288	-0.038654	288	-0.114187
13	28.3152	21.3916	53.0644	63.1455	35.8236	27.3219	34.0333	0.478352	0.0753758	2.05991	4.01706	-1.14616	0.605828	-0.312948	0.165404									299	0.0647356	303.522	0.102995	312	0.0468226	312	-0.0650024	312	-0.026394	312	-0.0636773
14	26.571	17.714	53.6177	62.8597	36.0499	26.8099	35.2822	0.502149	0.0790488	2.00011	3.90044	-1.2224	0.650654	-0.327715	0.174435									322	0.152076	326.87	0.291937	336	0.147113	336	0.0292976	336	-0.040984	336	-0.0937373
15	27.2369	18.1579	52.4664	60.3228	33.7034	26.6194	37.7071	0.52595	0.082668	2.02974	3.95822	-1.28698	0.689176	-0.342529	0.183421									345	0.163416	350.217	0.287284	360	0.149973	360	0.105838	360	-0.016194	360	-0.0544673
16	27.2671	18.178	51.4607	58.603	32.2659	26.3371	40.0779	0.549374	0.0861907	2.04724	3.99233	-1.35651	0.730234	-0.357131	0.192244									368	0.155356	373.565	0.249439	384	0.149223	384	0.133498	384	-0.013094	384	-0.0171073
17	26.9046	18.0348	50.5302	57.5729	31.6624	25.9105	42.4446	0.572396	0.0896161	2.05095	3.99957	-1.4345	0.775747	-0.371501	0.200895									391	0.132506	396.913	0.18689	408	0.131143	408	0.142408	408	-0.00927399	408	0.0626827
18	27.7294	19.8222	49.1583	57.161	32.5201	24.6409	45.2534	0.594151	0.0927829	2.00446	3.90892	-1.56587	0.849979	-0.385118	0.209032									414	0.125396	420.261	0.152608	432	0.122383	432	0.146898	432	0.020656	432	0.117773
19	27.8098	21.3133	49.1232	57.5281	32.8475	24.6806	46.7572	0.61467	0.0957119	2.00932	3.91839	-1.61273	0.878039	-0.397981	0.21669									437	0.134596	443.609	0.193198	456	0.149473	456	0.180688	456	0.014486	456	0.105723
20	27.4424	22.295	49.7375	58.2627	32.7539	25.5088	47.6088	0.634056	0.0984247	2.05176	4.00115	-1.60785	0.877753	-0.410148	0.223907									460	0.152966	466.957	0.291859	480	0.220933	480	0.181698	480	0.010766	480	0.104083
21	27.5051	20.8726	48.3777	57.7618	32.1723	25.5895	50.2458	0.651112	0.100706	2.11656	4.12752	-1.64467	0.899697	-0.420877	0.230236									483	0.175456	490.304	0.35541	504	0.277653	504	0.147108	504	-0.020724	504	0.0940627
22	27.4215	20.5278	47.9493	57.9094	31.3992	26.5101	51.8305	0.666517	0.102681	2.21137	4.31241	-1.62568	0.890766	-0.430578	0.235939									506	0.192376	513.652	0.409082	528	0.323273	528	0.189088	528	-0.00520399	528	0.0649527
23	27.3986	20.853	48.2516	58.4364	30.6437	27.7927	52.571	0.680586	0.104409	2.30409	4.49323	-1.58117	0.867647	-0.439445	0.241141									529	0.196486	537	0.355751	552	0.348643	552	0.241568	552	-0.00478399	552	0.0306027
24	28.2141	21.4097	49.6239	58.9673	30.6306	28.3368	51.9953	0.692533	0.105746	2.28434	4.4547	-1.57737	0.8666	-0.446968	0.245564
25	28.4781	21.0276	49.5057	59.0711	31.0883	27.9828	52.8886	0.702935	0.106796	2.26073	4.40867	-1.62166	0.892044	-0.453485	0.249449
26	28.3171	20.2935	48.6106	58.6028	31.3267	27.2761	54.5383	0.712166	0.107629	2.24459	4.37719	-1.68374	0.92734	-0.459236	0.25293
27	27.4946	20.0928	47.5874	56.538	29.5297	27.0083	56.2714	0.719636	0.108132	2.2704	4.42753	-1.71745	0.947238	-0.463822	0.255814
28	26.7263	19.5474	46.2737	55.2838	29.2617	26.0221	58.347	0.725672	0.108389	2.24869	4.3852	-1.79918	0.993859	-0.46746	0.258212
29	26.2508	19.1315	45.3823	54.8202	29.4638	25.3564	59.8374	0.730665	0.108482	2.23436	4.35725	-1.85697	1.02733	-0.470412	0.260253
30	26.7457	19.7118	46.4575	55.9529	29.003	26.9499	58.6956	0.734119	0.108365	2.31975	4.52376	-1.75468	0.97234	-0.472358	0.261761
31	27.2823	20.1751	47.4574	56.3669	29.7763	26.5907	57.5913	0.736192	0.108044	2.24275	4.37362	-1.78201	0.989171	-0.473415	0.262777
32	27.2888	20.4249	47.7138	55.8984	30.3796	25.5188	57.3403	0.737305	0.107536	2.13925	4.17178	-1.85758	1.0329	-0.473835	0.26347
33	25.9761	20.077	46.0531	53.7753	29.1917	24.5836	59.3048	0.73682	0.106661	2.13523	4.16393	-1.92483	1.07248	-0.473175	0.263645
34	27.1893	18.9701	46.1594	53.3	28.3005	24.9996	58.9328	0.73441	0.105512	2.16636	4.22465	-1.88523	1.05251	-0.471292	0.263118
35	26.4733	19.7381	46.2114	54.0111	29.3481	24.6631	58.4793	0.730067	0.104102	2.13481	4.16312	-1.89839	1.06184	-0.468192	0.261876
36	26.7716	20.2055	46.9771	55.965	28.5224	27.4426	57.0309	0.724145	0.102499	2.33532	4.55413	-1.69968	0.952367	-0.464089	0.260056
37	27.0129	20.7357	47.7486	57.1146	29.163	27.9516	55.4986	0.716738	0.100729	2.3421	4.56736	-1.64275	0.922154	-0.459054	0.257684
38	26.8805	20.8527	47.7333	56.3711	29.5151	26.8561	54.7965	0.707957	0.0988251	2.2502	4.38813	-1.6881	0.949215	-0.453155	0.254802
39	26.5323	20.7517	47.284	55.0722	29.166	25.9062	54.4999	0.697921	0.0968187	2.19152	4.2737	-1.72344	0.970678	-0.446465	0.251456
40	26.1833	20.7796	46.9628	54.6479	29.131	25.5169	53.9635	0.686743	0.094737	2.17367	4.2389	-1.72066	0.970714	-0.439051	0.247692
41	25.9018	19.9295	45.8313	53.1925	27.5431	25.6494	54.2798	0.674526	0.0926011	2.23888	4.36605	-1.68039	0.949549	-0.430986	0.243541
42	25.5433	18.9231	44.4664	50.6857	24.5928	26.0929	54.8183	0.661325	0.0904335	2.34744	4.57776	-1.61852	0.916089	-0.422301	0.239024
43	26.208	18.7075	44.9155	49.8313	25.3104	24.5209	53.0891	0.647274	0.0882755	2.18419	4.25941	-1.68565	0.955682	-0.413082	0.234192
44	25.6124	19.9655	47.743	49.8528	24.8797	24.4318	48.874	0.632571	0.0861798	2.04941	3.99657	-1.65159	0.937927	-0.403452	0.229119
45	25.612	19.6803	48.4339	49.5451	24.2267	24.533	46.8897	0.617327	0.0842796	2.02628	3.95146	-1.60385	0.91243	-0.393478	0.223849
46	24.56	17.3651	47.5644	48.4311	22.3813	25.2644	46.5031	0.601653	0.0825917	2.12569	4.14533	-1.51937	0.865945	-0.383229	0.218424
47	23.2091	15.6403	45.9813	46.4599	20.2218	25.4527	46.8213	0.585665	0.0810764	2.21314	4.31587	-1.46681	0.837736	-0.372775	0.21289
48	24.2163	17.006	44.3639	44.7349	20.2738	23.6758	47.18	0.569479	0.0797034	2.1365	4.16641	-1.52977	0.875555	-0.362185	0.207294
49	24.9715	18.836	47.2409	46.3526	21.861	23.7062	42.952	0.553199	0.0784753	2.00725	3.91436	-1.48293	0.850752	-0.351528	0.201671
50	23.5508	15.8762	47.8124	47.237	22.3384	24.1131	41.1543	0.536957	0.0774019	2.0173	3.93396	-1.4138	0.81319	-0.340886	0.196071
51	22.356	14.904	47.3684	45.7049	22.0588	22.8607	40.2518	0.520896	0.0765767	1.93023	3.76415	-1.44558	0.83387	-0.330346	0.19055
52	22.0905	14.727	45.2416	42.8004	19.9139	22.1011	40.8407	0.505127	0.0760083	1.95509	3.81264	-1.44773	0.837709	-0.319979	0.185148
53	22.3309	16.6069	44.0454	42.4044	19.8058	21.8132	40.603	0.489756	0.0755172	1.98098	3.86313	-1.42043	0.824703	-0.309855	0.179901
54	22.8432	17.092	45.1014	43.5532	21.124	21.6438	38.4553	0.474819	0.0750451	1.92193	3.74798	-1.38595	0.807688	-0.299994	0.174825
55	23.158	16.5805	46.3744	43.6591	21.7399	21.1338	36.1437	0.460314	0.0746153	1.82256	3.55419	-1.37447	0.804292	-0.290395	0.169919
56	22.9474	18.9727	45.0617	42.4694	21.3881	20.2959	35.9989	0.446235	0.0742385	1.80179	3.51369	-1.38497	0.813962	-0.281054	0.165181
57	23.4751	17.5808	44.4031	43.0312	21.5372	20.7086	35.3582	0.432574	0.0738613	1.86525	3.63745	-1.3142	0.776063	-0.271968	0.160606
58	22.2657	15.0363	46.4426	44.6539	20.5798	23.2887	32.7199	0.419375	0.0734587	2.0051	3.91016	-1.13232	0.672083	-0.263163	0.156212
59	22.8982	18.357	45.8852	43.2476	20.4307	22.0315	32.0287	0.406611	0.0730201	1.92008	3.74436	-1.15666	0.690434	-0.254631	0.15198
60	22.0076	16.0732	45.5386	42.2241	18.8527	22.586	31.2255	0.394263	0.0725366	1.98404	3.86909	-1.09262	0.655866	-0.246363	0.1479
61	21.1103	14.9535	42.3962	39.1573	16.2177	22.1542	32.5631	0.38231	0.0719961	2.09419	4.08391	-1.07688	0.650583	-0.238341	0.143969
62	20.9944	14.2798	38.4158	35.1749	14.2124	20.1771	34.6674	0.37075	0.071387	2.09858	4.09247	-1.1465	0.697237	-0.230567	0.140183
63	21.1889	12.829	37.1595	33.5372	13.7982	18.9537	34.6775	0.35959	0.0707007	2.03952	3.97729	-1.17927	0.721787	-0.22305	0.136539
64	21.197	14.7432	39.0818	35.6985	14.7644	20.1487	31.9121	0.348827	0.0699323	2.06439	4.02579	-1.07094	0.660265	-0.215789	0.133038
65	22.0089	17.0234	42.1739	39.0452	18.3073	19.9524	28.5735	0.338457	0.0690793	1.89239	3.69038	-1.04637	0.649959	-0.208775	0.129682
66	21.7587	17.4526	42.3529	39.515	18.5989	20.1307	27.5384	0.32854	0.0681277	1.90123	3.7076	-1.0038	0.628309	-0.202062	0.126478
67	21.7328	15.6272	40.5016	37.6047	17.7718	19.0475	27.8858	0.319023	0.0670904	1.88084	3.66784	-1.02757	0.648298	-0.19562	0.123402
68	21.4851	16.9412	41.5679	37.1517	17.611	18.7553	26.3462	0.309895	0.0659704	1.8064	3.52268	-1.01014	0.642249	-0.189444	0.120451
69	20.8541	15.8301	41.7459	36.9436	17.4911	18.6671	25.3786	0.301164	0.0647696	1.78908	3.4889	-0.983177	0.630059	-0.183545	0.117619
70	21.0482	14.0069	40.6042	36.4646	17.2188	18.4604	25.2931	0.292845	0.0634907	1.81867	3.5466	-0.963843	0.622412	-0.17794	0.114904
71	22.0187	15.2483	40.4086	36.5182	17.178	18.5548	24.6765	0.28498	0.0621381	1.83655	3.58147	-0.931328	0.605664	-0.172677	0.112303
72	21.492	16.7922	41.4258	37.4515	17.5491	19.117	23.392	0.277699	0.0607177	1.84575	3.59942	-0.87842	0.574561	-0.167888	0.109811
73	21.4091	16.2539	40.8045	36.9624	18.0935	18.0835	23.1907	0.271371	0.0592366	1.77268	3.45692	-0.906617	0.594077	-0.163944	0.107427
74	21.4538	16.9171	41.5125	36.9101	16.7484	19.3763	22.3197	0.26569	0.0576953	1.86677	3.6404	-0.829204	0.543388	-0.160507	0.105182
75	21.8314	15.8768	40.8498	36.0158	16.1731	19.0573	22.245	0.260585	0.0561145	1.86597	3.63885	-0.826181	0.541351	-0.15743	0.103155
76	20.6863	14.1128	40.2044	35.6811	16.6858	18.2099	22.2067	0.25698	0.0545048	1.81144	3.53251	-0.849911	0.562209	-0.154681	0.102298
77	20.7943	14.249	40.1236	35.4981	16.9588	17.7538	21.9006	0.254203	0.0528798	1.76996	3.45161	-0.85745	0.574359	-0.152232	0.101971
78	21.9808	15.1935	40.3159	35.6847	17.3025	17.5969	21.4843	0.251758	0.0512589	1.74591	3.40472	-0.852791	0.577971	-0.150061	0.101697
79	22.1827	15.1665	40.4908	36.5878	18.0268	17.7756	21.1207	0.249625	0.0497078	1.75563	3.42368	-0.83506	0.571844	-0.148152	0.101473
80	21.8355	15.9459	40.923	37.229	17.3899	19.0537	20.6611	0.24778	0.0483477	1.86235	3.63179	-0.769049	0.531825	-0.146486	0.101294
81	22.3481	15.2681	40.7577	36.3546	17.5901	17.9791	20.5437	0.246224	0.0472082	1.76447	3.44091	-0.806939	0.56272	-0.145065	0.101159
82	22.2049	16.2151	41.5617	36.905	17.7414	18.3782	19.9849	0.244953	0.0461542	1.76873	3.44922	-0.783039	0.549985	-0.143888	0.101066
83	21.8439	16.142	41.1275	36.6025	18.1879	17.6293	20.0573	0.243913	0.0451588	1.71428	3.34303	-0.81125	0.573429	-0.142908	0.101005
84	21.5352	15.6364	40.3133	35.8682	17.6325	17.4502	20.3499	0.243086	0.0442286	1.73187	3.37733	-0.814453	0.578662	-0.142113	0.100972
85	21.755	14.8829	39.7795	35.1842	16.4129	17.986	20.5304	0.242455	0.0433597	1.80875	3.52726	-0.787238	0.561722	-0.141491	0.100964
86	21.812	14.6399	39.5935	35.1656	16.1924	18.1878	20.5591	0.242003	0.0425464	1.8374	3.58313	-0.775803	0.555503	-0.141027	0.100977
87	21.413	15.1681	39.7227	36.0102	17.3467	17.8781	20.4482	0.241714	0.0417871	1.79988	3.50996	-0.787873	0.56555	-0.140708	0.101006
88	22.5252	14.7874	40.4541	36.804	17.0118	19.0069	20.0505	0.24157	0.0410858	1.87935	3.66494	-0.739353	0.531657	-0.140523	0.101047
89	21.8358	14.6663	39.6437	36.4394	17.0246	18.6294	20.4519	0.241564	0.0404625	1.87968	3.66559	-0.754021	0.542695	-0.140466	0.101098
90	21.9569	14.6491	39.7476	35.8288	15.983	19.0605	20.407	0.24168	0.0401598	1.91812	3.74054	-0.737363	0.530758	-0.140528	0.101153
91	21.9917	14.5911	39.7244	35.3599	15.8668	18.7077	20.4416	0.24194	0.0402188	1.88372	3.67346	-0.752209	0.541399	-0.140684	0.101257
92	21.5786	14.5805	39.3008	34.7813	16.5369	17.459	20.6987	0.242597	0.0405561	1.77628	3.46393	-0.809413	0.584058	-0.140922	0.101675
93	21.1666	14.4115	38.7197	33.7548	16.1208	16.8486	21.0549	0.243587	0.0410113	1.74087	3.39488	-0.838352	0.607581	-0.14123	0.102358
94	20.9447	14.198	38.2843	32.8923	15.0913	17.0156	21.3479	0.244746	0.0414881	1.7778	3.4669	-0.832188	0.60627	-0.141593	0.103153
95	20.6584	14.0946	37.8946	32.9707	15.1982	16.9871	21.6323	0.245964	0.0419795	1.79371	3.49794	-0.83618	0.61218	-0.142	0.103964
96	20.4278	13.4893	37.0586	33.0034	14.6307	17.5873	22.1864	0.247175	0.0424794	1.89868	3.70263	-0.810028	0.595653	-0.142436	0.104739
97	21.4354	13.7219	38.2989	32.7811	15.2651	16.7306	21.5361	0.24832	0.0429774	1.7478	3.4084	-0.854235	0.630338	-0.142886	0.105434
98	20.9206	13.7519	37.8141	32.4673	15.313	16.3689	21.88	0.24937	0.0434652	1.7315	3.37661	-0.875717	0.647864	-0.143332	0.106038
99	20.712	14.1218	37.9754	32.7394	15.2345	16.7195	21.8508	0.250281	0.0439385	1.76096	3.43407	-0.860074	0.637294	-0.143759	0.106523
100	20.6864	13.9732	37.8012	32.8093	15.2925	16.7315	22.0125	0.251036	0.0443912	1.77043	3.45253	-0.861662	0.638914	-0.144151	0.106886
101	20.7824	13.6383	37.5624	32.607	14.6804	17.1412	22.2035	0.251608	0.0448184	1.8253	3.55953	-0.844201	0.625825	-0.144493	0.107114
102	20.6383	13.3926	37.1724	32.2927	14.038	17.4693	22.4876	0.251966	0.0452162	1.879	3.66426	-0.83024	0.614702	-0.144773	0.107193
103	20.0883	13.1539	36.3838	31.9354	14.8031	16.3469	23.0262	0.252225	0.0455805	1.79759	3.50549	-0.887716	0.655239	-0.145114	0.107111
104	20.6713	13.856	37.6689	31.9101	14.7379	16.3868	22.369	0.252832	0.0459056	1.74017	3.39352	-0.890799	0.652104	-0.145973	0.106859
105	20.3251	12.8359	36.3026	31.5233	14.4927	16.2452	23.3369	0.253158	0.0461821	1.79018	3.49105	-0.903361	0.655009	-0.146751	0.106407
106	20.8377	13.1838	37.1631	32.3225	14.5959	16.9412	22.8941	0.253149	0.0464136	1.82323	3.55549	-0.870341	0.624706	-0.147377	0.105771
107	20.9221	13.3828	37.4464	32.3181	13.8093	17.7234	22.7908	0.252823	0.0466015	1.8932	3.69195	-0.834704	0.592649	-0.147858	0.104965
108	20.768	13.5863	37.4959	32.4336	14.3882	17.2601	22.8127	0.252192	0.0467457	1.84137	3.59088	-0.860187	0.603466	-0.148195	0.103996
109	20.8183	13.6406	37.6005	32.6045	15.2077	16.6113	22.7798	0.251546	0.0468462	1.76713	3.4461	-0.893337	0.620993	-0.148394	0.103153
110	21.0111	13.6492	37.8019	32.7026	15.3798	16.5374	22.6682	0.251177	0.0469034	1.75007	3.41282	-0.897883	0.621284	-0.148455	0.102722
111	20.8974	14.0216	38.0606	33.1414	16.0639	16.2921	22.5023	0.251051	0.0469177	1.71234	3.33924	-0.911212	0.630515	-0.148379	0.102671
112	20.9087	13.7822	37.8325	33.0035	15.0146	17.2035	22.6061	0.250717	0.0468896	1.81892	3.54708	-0.861285	0.596079	-0.148171	0.102546
113	20.9065	13.7355	37.7836	33.3896	15.566	17.0382	22.5817	0.250179	0.0468127	1.80376	3.51753	-0.867587	0.600768	-0.14782	0.102359
114	21.1109	14.059	38.3115	33.9812	16.0752	17.1207	22.2	0.249438	0.0466933	1.78759	3.48599	-0.860616	0.59635	-0.147341	0.102097
115	21.4987	13.8315	38.4718	34.6339	15.9562	17.8923	22.0156	0.248504	0.0465329	1.86031	3.62781	-0.821017	0.569373	-0.146739	0.101765
116	21.6089	13.4956	38.246	34.8648	15.9185	18.1609	22.0373	0.247383	0.0463318	1.89934	3.70392	-0.804073	0.558171	-0.14602	0.101363
117	21.5028	13.4615	38.1058	34.8223	15.6035	18.4334	21.9919	0.246078	0.0460907	1.93483	3.77314	-0.788392	0.54787	-0.145184	0.100894
118	21.3786	13.6432	38.1634	34.5629	15.0957	18.6819	21.8151	0.244599	0.0458107	1.95785	3.81803	-0.773425	0.538171	-0.144237	0.100361
119	21.1363	13.6646	37.9425	33.6747	15.6641	17.2252	21.7815	0.242955	0.0454925	1.8159	3.5412	-0.831331	0.579296	-0.143182	0.0997727
120	21.0028	13.6842	37.8286	33.0752	15.6186	16.6712	21.67	0.241144	0.0451362	1.76282	3.43768	-0.851898	0.594581	-0.142021	0.0991233
121	21.1699	13.751	38.0625	33.0407	16.2266	16.0287	21.3433	0.239145	0.0447375	1.68454	3.28503	-0.878223	0.614031	-0.140742	0.0984024
122	20.992	14.2376	38.3712	33.6352	16.3878	16.462	20.9652	0.236989	0.0443036	1.71597	3.34633	-0.846997	0.593282	-0.139367	0.0976218
123	21.1757	13.9692	38.2865	34.1125	15.6676	17.6595	20.7891	0.234681	0.0438351	1.84532	3.59858	-0.782751	0.549344	-0.137898	0.0967834
124	21.2742	13.9419	38.3577	34.6479	15.8879	17.9746	20.5173	0.232228	0.0433336	1.87464	3.65576	-0.758676	0.533598	-0.136339	0.0958889
125	21.3563	14.0615	38.5595	35.3584	16.3551	18.2179	20.1624	0.229633	0.0428001	1.88984	3.68539	-0.74092	0.522216	-0.134693	0.0949398
126	21.6355	13.8933	38.6704	36.0215	16.0586	19.1776	19.8476	0.226902	0.0422356	1.98384	3.8687	-0.693353	0.489851	-0.132965	0.0939378
127	21.6751	14.1652	38.9819	36.2634	16.6581	18.8199	19.42	0.22404	0.0416415	1.93114	3.76593	-0.696895	0.493543	-0.131156	0.0928846
128	21.7165	13.8397	38.6979	35.8718	16.4646	18.6218	19.281	0.221048	0.0410188	1.92484	3.75366	-0.694173	0.492863	-0.129268	0.0917803
129	21.3183	14.3643	38.8241	35.0585	16.3574	17.9157	18.9257	0.21792	0.0403651	1.84588	3.59967	-0.710657	0.505916	-0.127298	0.090622
130	21.4528	14.5095	39.104	34.8698	16.9435	17.141	18.4902	0.214678	0.0396857	1.75357	3.41966	-0.731021	0.521864	-0.12526	0.0894182
131	21.3144	14.0677	38.5237	35.023	16.9266	17.311	18.454	0.211328	0.0389816	1.79835	3.50699	-0.711876	0.509628	-0.123157	0.0881705
132	21.3676	13.9372	38.4464	35.5822	16.6882	18.1086	18.169	0.207873	0.0382534	1.88364	3.67331	-0.668959	0.480331	-0.120993	0.0868806
133	21.7474	13.947	38.836	36.548	16.0705	19.6921	17.6519	0.20432	0.0375015	2.02856	3.95592	-0.606494	0.436807	-0.11877	0.0855502
134	21.9258	13.6195	38.6869	37.4641	15.0631	21.6156	17.3803	0.200674	0.0367269	2.23492	4.35833	-0.538918	0.389439	-0.116493	0.0841809
135	21.555	13.9324	38.6289	37.5108	15.3456	21.3797	17.0593	0.196939	0.0359307	2.21397	4.31748	-0.534002	0.387181	-0.114164	0.0827745
136	21.8597	14.0864	39.0877	37.2785	15.791	20.7022	16.5075	0.193116	0.0351132	2.1186	4.1315	-0.539979	0.39287	-0.111785	0.0813304
137	22.1297	13.6161	38.8874	37.5452	15.8086	20.9512	16.2315	0.189207	0.0342746	2.15512	4.20272	-0.522015	0.381154	-0.109358	0.0798493
138	22.2781	14.0743	39.4939	38.6919	16.8126	21.094	15.6259	0.185227	0.0334181	2.13662	4.16664	-0.506755	0.371383	-0.10689	0.0783367
139	22.7129	14.8689	40.7234	40.0626	16.81	22.4672	14.8056	0.181182	0.0325447	2.2054	4.30078	-0.466211	0.342939	-0.104387	0.0767946
140	23.0389	15.1427	41.3232	41.2626	17.0536	23.4236	14.2259	0.177075	0.0316559	2.26736	4.4216	-0.434808	0.321141	-0.101851	0.0752246
141	23.1793	14.7139	41.0347	41.5829	17.6938	23.1037	13.9649	0.172912	0.0307529	2.25198	4.3916	-0.429754	0.31871	-0.0992846	0.0736277
142	23.2144	14.2785	40.6345	40.5775	17.3311	22.461	13.7344	0.168698	0.0298367	2.211	4.31169	-0.430475	0.320573	-0.0966925	0.0720056
143	22.4038	14.7197	40.2651	39.3702	16.5359	22.0489	13.4858	0.164438	0.0289088	2.19029	4.27131	-0.426714	0.319141	-0.0940777	0.0703598
144	22.2093	14.4016	39.7525	39.314	17.5779	20.9506	13.2771	0.160133	0.0279694	2.10802	4.11088	-0.436507	0.327906	-0.0914422	0.0686906
145	23.001	14.6861	40.8286	39.3992	15.89	22.7238	12.5571	0.155792	0.0270206	2.22544	4.33986	-0.391636	0.295501	-0.0887906	0.0670012
146	22.1765	14.0228	39.3409	38.5388	16.2672	21.4862	12.6418	0.151422	0.0260672	2.18309	4.25727	-0.40163	0.304519	-0.0861279	0.0652942
147	22.2234	14.1711	39.5362	38.0133	16.3111	20.9168	12.1962	0.147029	0.0251697	2.1169	4.12818	-0.399108	0.304002	-0.0834574	0.0635715
148	22.32	14.4412	39.9028	38.285	16.4683	21.0313	11.6845	0.142617	0.024333	2.10854	4.11188	-0.384084	0.293998	-0.0807825	0.0618345
149	21.8776	14.2552	39.2743	38.3615	16.6807	20.8954	11.4792	0.138192	0.0235373	2.12815	4.15013	-0.373783	0.287542	-0.0781067	0.060085
150	21.7692	14.1317	39.0424	37.2161	15.5428	20.8879	11.1521	0.133759	0.0227701	2.1408	4.17479	-0.361213	0.27928	-0.075434	0.0583247
151	21.0902	13.5389	37.7707	36.4006	14.3772	21.238	11.1209	0.129397	0.0220269	2.24926	4.3863	-0.342669	0.26668	-0.0727701	0.0566268
152	21.5088	13.6006	38.251	36.1355	15.4035	19.9466	10.5815	0.126502	0.0213051	2.08608	4.06808	-0.351593	0.282779	-0.0701189	0.0563831
153	21.9815	13.7138	41.3049	37.5195	16.0565	18.8266	9.45147	0.123658	0.0206018	1.82799	3.56477	-0.358529	0.29859	-0.0674825	0.0561759
154	22.5697	14.5542	43.4071	39.2221	17.413	18.6675	8.63323	0.120838	0.0199143	1.72086	3.35587	-0.347507	0.299856	-0.0648637	0.0559742
155	22.8445	14.7059	43.8336	40.1862	17.3062	19.7384	8.19839	0.118046	0.019243	1.80171	3.51353	-0.316562	0.283288	-0.0622659	0.0557803
156	22.7756	14.6451	43.7039	40.7479	16.943	20.6633	8.15782	0.117362	0.0185867	1.89121	3.68807	-0.298932	0.269035	-0.0617708	0.0555911
157	22.774	15.0836	44.1407	41.195	17.6978	20.3556	8.40098	0.119664	0.0179452	1.84544	3.59882	-0.316196	0.27239	-0.0642585	0.0554051
158	23.0351	15.379	44.6973	40.8944	18.2864	19.4664	8.77464	0.123138	0.0173195	1.74255	3.39816	-0.348846	0.283701	-0.0679123	0.0552253
159	22.4109	14.4308	43.1249	39.4064	16.6677	19.597	9.56897	0.126534	0.0167079	1.81767	3.54466	-0.364984	0.28095	-0.071493	0.055041
160	22.2246	14.3675	42.8753	37.6995	16.9853	17.5726	10.0949	0.129851	0.0161167	1.63929	3.19679	-0.427615	0.31269	-0.0749837	0.0548671
161	21.5621	14.6211	42.4664	37.2413	16.2853	17.8144	10.6558	0.13308	0.0155402	1.67814	3.27256	-0.439986	0.307091	-0.0783879	0.0546921
162	21.6515	14.4381	42.3728	37.1537	16.8384	17.1737	11.1305	0.136224	0.0149825	1.62122	3.16156	-0.476714	0.317781	-0.0817104	0.0545135
163	21.8183	14.8974	42.9989	37.5394	17.6292	16.7686	11.4016	0.139283	0.0144428	1.56016	3.04248	-0.506554	0.324042	-0.0849463	0.0543367
164	22.1652	15.3845	43.8329	37.9172	17.9002	16.8754	11.5985	0.14225	0.0139204	1.54	3.00317	-0.521948	0.320969	-0.0880872	0.0541632
165	22.3255	15.2332	43.8418	37.6624	17.926	16.5949	12.0029	0.145115	0.0134171	1.5135	2.95149	-0.550385	0.325853	-0.0911254	0.0539901
166	21.1963	15.2509	42.7303	36.906	18.1091	15.6553	12.705	0.14787	0.0129377	1.46545	2.85779	-0.601119	0.34405	-0.0940563	0.0538135
167	21.3277	15.2392	42.8501	36.8607	16.8186	16.9005	13.0493	0.150509	0.0124888	1.57764	3.07658	-0.573208	0.31735	-0.0968752	0.0536338
168	21.8613	15.2183	43.3628	37.3375	18.0596	16.1363	13.2515	0.153008	0.0120937	1.48865	2.90303	-0.617275	0.331345	-0.0995564	0.0534514
169	21.4555	15.1742	42.9129	37.7786	18.1521	16.4849	13.7368	0.155391	0.011734	1.53685	2.99703	-0.619482	0.323281	-0.102114	0.0532767
170	22.333	15.2835	43.8996	38.0887	18.3499	16.5972	13.7481	0.157645	0.0114123	1.51303	2.95057	-0.62991	0.319939	-0.104544	0.0531011
171	22.5471	15.4337	44.264	39.1795	18.8326	17.2053	13.9345	0.159765	0.0111289	1.55538	3.03317	-0.621588	0.308058	-0.106842	0.0529229
172	22.5026	15.3011	44.0869	40.8265	18.7072	18.9777	14.2706	0.161745	0.0108791	1.72111	3.35636	-0.577251	0.279569	-0.109002	0.0527426
173	23.154	15.0615	44.4987	41.9101	18.3958	20.3727	14.4005	0.163581	0.0106561	1.83156	3.57174	-0.546619	0.258648	-0.111021	0.0525601
174	23.0137	15.5393	44.8362	41.7689	20.0138	18.6136	14.5336	0.165268	0.010456	1.66056	3.23827	-0.606536	0.281419	-0.112892	0.0523759
175	23.6239	15.9892	45.8963	41.2349	18.935	19.1583	14.4135	0.166799	0.0102771	1.6697	3.2561	-0.598224	0.272421	-0.114609	0.0521901
176	23.1586	15.783	45.2248	40.8946	19.7199	18.0331	14.8246	0.168148	0.0101256	1.59477	3.10998	-0.644578	0.288553	-0.116145	0.0520028
177	22.6475	15.5227	44.4534	40.5044	18.8969	18.4659	15.2614	0.169337	0.00999928	1.66204	3.24116	-0.636631	0.280743	-0.117521	0.051816
178	22.5128	15.6598	44.4558	40.1931	19.3486	17.7029	15.4164	0.170369	0.00989331	1.59323	3.10698	-0.672322	0.292252	-0.118737	0.0516316
179	22.5815	15.89	44.7546	39.7175	20.4181	16.1579	15.4501	0.171244	0.00981073	1.4444	2.81673	-0.744054	0.319414	-0.119797	0.0514471
180	22.7589	16.1298	45.1719	39.7496	21.0784	15.5296	15.4238	0.171963	0.00977277	1.37489	2.68119	-0.777912	0.330429	-0.120702	0.0512611
181	22.9055	16.5234	45.7121	40.619	21.4058	16.0716	15.3362	0.17253	0.0097979	1.40636	2.74255	-0.755964	0.317865	-0.121457	0.0510734
182	22.6304	16.9043	45.8179	40.8388	21.9186	15.7786	15.3773	0.172948	0.00987352	1.37736	2.686	-0.774904	0.323059	-0.122064	0.050884
183	23.0838	16.8052	46.1721	41.4952	20.4152	17.9384	15.3161	0.173211	0.00997427	1.55397	3.03042	-0.683565	0.282845	-0.122518	0.0506928
184	22.8178	16.3034	45.4044	41.8965	21.3582	17.3967	15.6138	0.173315	0.0100774	1.5325	2.98854	-0.706168	0.290353	-0.122815	0.0504996
185	23.1644	16.511	45.9585	42.0544	22.2468	16.666	15.446	0.173279	0.0101765	1.45102	2.82964	-0.738278	0.301988	-0.122974	0.0503048
186	23.6723	17.4661	47.4216	42.4533	22.7724	16.5393	14.9794	0.173121	0.0102717	1.39551	2.72141	-0.743793	0.302981	-0.123013	0.0501081
187	23.8343	17.6954	47.8129	43.2247	23.2287	16.8545	14.8419	0.172841	0.0103697	1.41042	2.75048	-0.729529	0.296194	-0.122931	0.0499097
188	23.8039	17.1542	47.2413	44.7603	23.2797	18.3391	14.9945	0.172433	0.0104722	1.55281	3.02815	-0.675068	0.273458	-0.122724	0.0497094
189	24.1229	17.1093	47.5154	46.9531	22.9476	20.8639	14.87	0.171899	0.0105754	1.75671	3.42577	-0.586622	0.237288	-0.122391	0.0495073
190	24.782	17.6564	48.7216	48.0612	24.2017	20.7178	14.446	0.17124	0.0106785	1.70094	3.31702	-0.58856	0.237976	-0.121937	0.0493034
191	24.7093	18.3729	49.3654	48.6693	24.7884	20.7393	14.1894	0.170451	0.0107804	1.68049	3.27714	-0.585138	0.236737	-0.121353	0.0490975
192	25.257	18.2415	49.7817	49.5425	25.5446	20.8563	13.9885	0.169533	0.0108817	1.67583	3.26804	-0.578462	0.234414	-0.120644	0.0488894
193	24.4801	17.4026	48.1658	48.971	24.0123	21.8171	14.3409	0.168289	0.0110029	1.81263	3.53482	-0.54863	0.223008	-0.119652	0.0486372
194	25.1459	17.1352	48.5643	48.4359	20.5718	24.7225	14.0777	0.166815	0.0111301	2.03614	3.97069	-0.479431	0.195784	-0.118445	0.0483702
195	25.1031	16.87	48.2563	48.5314	22.0115	23.3784	14.002	0.165162	0.0112604	1.93786	3.77903	-0.500726	0.205745	-0.117062	0.0480999
196	24.5872	17.5733	48.4438	47.6035	21.6508	22.8112	13.7631	0.163338	0.0113953	1.88357	3.67316	-0.507137	0.21	-0.115511	0.0478263
197	24.7951	17.1777	48.2559	47.6884	23.7542	20.7925	13.613	0.161355	0.0115403	1.72387	3.36174	-0.547451	0.228722	-0.113806	0.0475495
198	24.0545	16.4029	46.7406	45.3429	21.3443	20.857	13.8288	0.15922	0.0117043	1.78481	3.48057	-0.536967	0.226752	-0.111951	0.0472694
199	23.181	16.0335	45.4977	43.5232	20.9097	19.4719	13.9495	0.156939	0.0118847	1.71212	3.33882	-0.565413	0.241674	-0.109953	0.046986
200	23.4528	16.5284	46.2644	42.4697	21.1309	18.1972	13.4573	0.154535	0.0120661	1.57394	3.06936	-0.592721	0.256714	-0.107836	0.0466992
201	23.2118	16.9066	46.4015	40.7765	19.7068	17.9281	13.1376	0.152025	0.0122494	1.54557	3.01403	-0.589128	0.258866	-0.105616	0.046409
202	22.9693	17.5045	46.757	42.36	18.9845	20.234	12.751	0.149394	0.0124345	1.73018	3.37403	-0.513361	0.22911	-0.103278	0.0461153
203	23.9602	16.3817	50.4133	44.5183	18.3719	23.0048	11.5589	0.146641	0.0126228	1.82487	3.55869	-0.43912	0.199504	-0.100823	0.0458182
204	23.9441	15.9627	50.6338	45.5449	15.6197	26.7836	11.2005	0.143773	0.0128151	2.11611	4.12665	-0.367509	0.170218	-0.0982555	0.0455178
205	24.844	16.5627	55.1965	46.8271	13.6181	30.0674	9.99511	0.140801	0.0130129	2.17894	4.24916	-0.317889	0.150395	-0.0955812	0.0452198
206	24.8017	16.5345	55.0773	48.2243	14.776	30.3066	9.72613	0.13772	0.0132178	2.20048	4.29118	-0.307118	0.148606	-0.0928014	0.0449187
207	25.529	17.0193	55.4993	50.6317	12.7118	34.7783	9.35284	0.134543	0.0134349	2.50692	4.88877	-0.258572	0.128282	-0.0899291	0.0446143
208	25.3193	17.3354	53.0289	50.8093	12.873	34.7947	9.4715	0.131725	0.0136678	2.62782	5.12453	-0.249999	0.128616	-0.0869716	0.044753
209	25.6059	17.9736	49.8626	49.8605	11.6969	35.0221	9.71912	0.130115	0.0139136	2.81002	5.47984	-0.239718	0.131808	-0.0839592	0.046156
210	25.3009	16.6626	48.2466	48.8891	11.6151	34.1324	9.67917	0.12867	0.0141648	2.82961	5.51805	-0.237054	0.140011	-0.0809107	0.0477592
211	25.1814	17.866	49.3306	49.4465	9.95081	36.3541	9.11411	0.127137	0.0144236	2.94475	5.74259	-0.215163	0.136182	-0.0777942	0.0493432
212	24.9668	20.0779	51.3279	49.8729	11.695	35.0363	8.39362	0.125522	0.0146936	2.73267	5.329	-0.213509	0.145928	-0.0746157	0.0509062
213	25.6809	20.8721	52.8362	49.4252	12.7587	33.5249	7.80034	0.123828	0.0149738	2.53837	4.95009	-0.212916	0.156443	-0.0713812	0.0524466
214	25.5981	17.481	54.3427	49.4304	13.1186	33.1702	7.23417	0.122077	0.0152588	2.44178	4.76174	-0.205288	0.162745	-0.0680968	0.0539806
215	24.4321	16.2881	53.3107	47.8279	10.2862	34.4002	7.01251	0.120267	0.0155467	2.58117	5.03356	-0.18829	0.161332	-0.0647686	0.055498
216	24.3076	19.9838	50.5746	47.0071	10.7739	33.0916	7.01655	0.118462	0.0158364	2.61751	5.10444	-0.185817	0.172333	-0.0614755	0.0569866
217	24.4524	19.5226	51.0611	45.3334	11.7494	30.4423	6.62654	0.117065	0.0161287	2.38479	4.65061	-0.192561	0.192003	-0.058619	0.0584456
218	23.5324	16.7768	49.8906	43.0681	10.2098	29.7167	6.79991	0.11863	0.0164239	2.38238	4.64589	-0.197834	0.201607	-0.0587525	0.0598771
219	23.1071	18.3265	47.7168	42.5087	9.13704	30.23	7.34216	0.121917	0.0167286	2.54067	4.95459	-0.201143	0.203395	-0.0606252	0.0612913
220	23.5734	17.2189	47.0755	43.1595	8.65231	31.3656	7.66244	0.125155	0.0170547	2.66984	5.20649	-0.199718	0.20034	-0.0624751	0.0626796
221	24.0706	16.8958	49.8905	45.1923	11.3577	30.693	7.44193	0.12833	0.0173959	2.46103	4.79928	-0.209549	0.208695	-0.0642987	0.0640314
222	24.3315	18.9213	51.1313	45.3969	10.6373	31.618	7.46088	0.131438	0.017748	2.47347	4.82354	-0.209027	0.206667	-0.0660926	0.065345
223	24.6727	20.3613	51.3172	45.8701	11.2976	31.4309	7.63182	0.134476	0.0181099	2.44997	4.77771	-0.215901	0.211981	-0.0678532	0.0666225
224	24.2386	19.2912	49.813	44.8519	8.27677	33.4335	8.06448	0.137455	0.0184793	2.68605	5.2381	-0.208216	0.203132	-0.0695788	0.0678764
225	22.9157	18.2467	47.4455	42.7295	10.3015	29.2864	8.67222	0.140366	0.018855	2.46844	4.81373	-0.243675	0.2362	-0.0712747	0.0690909
226	23.4807	19.4667	49.2306	41.2516	9.47938	28.6306	8.55086	0.143184	0.0192377	2.32607	4.53608	-0.254826	0.245494	-0.0729266	0.0702577
227	22.5955	18.4489	47.3276	40.0328	10.7638	26.1274	9.0952	0.145903	0.0196251	2.20854	4.30689	-0.285347	0.273261	-0.0745288	0.0713742
228	21.8197	15.5334	43.6363	36.414	8.05012	25.2223	10.0931	0.148524	0.020016	2.31839	4.52111	-0.301633	0.287221	-0.0760798	0.0724444
229	20.2308	13.2171	39.731	31.9499	5.41339	23.3949	11.2705	0.151055	0.0204117	2.35431	4.59117	-0.337249	0.319343	-0.0775761	0.0734785
230	19.5273	12.8266	38.6371	29.3478	6.29618	19.91	11.8147	0.153478	0.0208109	2.06414	4.02529	-0.397053	0.374209	-0.0790141	0.0744637
231	19.5683	12.1522	38.0037	29.0323	5.88097	20.0097	12.2106	0.155783	0.0212134	2.10712	4.10911	-0.402062	0.377046	-0.0803902	0.0753924
232	19.0821	11.6776	37.0429	28.0642	5.60976	19.3129	12.7445	0.157964	0.0216208	2.08671	4.06931	-0.423108	0.394935	-0.0817011	0.0762626
233	18.0817	10.5743	34.9392	26.0306	4.7798	18.1092	13.7107	0.160015	0.0220354	2.07259	4.04177	-0.458695	0.4262	-0.0829432	0.0770722
234	17.5691	8.8318	32.6841	23.5269	4.5026	15.8827	14.8654	0.161944	0.0224681	1.94243	3.78795	-0.531132	0.491431	-0.084113	0.0778312
235	16.9248	8.34431	31.5523	22.1037	3.31118	15.6509	15.5885	0.163742	0.0229123	1.98427	3.86954	-0.544425	0.501792	-0.0852074	0.0785347
236	16.7738	8.16641	31.2234	20.9801	3.45876	14.3797	15.9419	0.165402	0.023341	1.84208	3.59226	-0.599785	0.550685	-0.0862306	0.0791712
237	17.1721	10.3427	33.7979	23.6217	4.00463	16.4755	14.889	0.166898	0.0237442	1.9505	3.80368	-0.529117	0.484009	-0.0871652	0.0797332
238	17.3034	9.05283	32.6395	24.0892	3.84864	17.099	15.5642	0.168236	0.0241196	2.09548	4.08642	-0.514731	0.46918	-0.0880125	0.0802232
239	18.049	9.24757	33.5798	25.0655	4.08595	17.838	15.2751	0.16942	0.0244664	2.12403	4.1421	-0.4986	0.453021	-0.0887692	0.0806504
240	18.8368	10.6393	35.7594	27.0707	4.25225	19.6769	14.4373	0.170559	0.024783	2.20037	4.29096	-0.455041	0.412784	-0.0894316	0.0811275
241	19.2207	11.6454	37.1493	30.0553	4.73081	22.1829	13.989	0.171687	0.0250678	2.38576	4.6525	-0.407864	0.370218	-0.0899961	0.081691
242	19.4417	11.7649	37.4898	31.0889	5.36388	22.5834	13.9293	0.17262	0.0253198	2.40862	4.69708	-0.401449	0.364622	-0.0904598	0.0821605
243	19.4394	11.9587	37.6813	28.8185	4.92352	20.7534	13.9131	0.173358	0.025538	2.20389	4.29783	-0.438059	0.398095	-0.0908221	0.0825358
244	19.082	11.5885	36.9537	28.6243	5.53742	19.9453	14.2299	0.17391	0.0257237	2.15907	4.21041	-0.456721	0.415307	-0.0910849	0.0828254
245	19.9929	11.4347	37.7108	30.2078	5.68432	21.3818	13.9682	0.174297	0.0258772	2.2676	4.42207	-0.42708	0.38868	-0.0912507	0.0830468
246	19.2042	10.1213	35.6087	28.8223	2.60371	23.077	14.8041	0.174505	0.0259986	2.59274	5.05612	-0.395766	0.360495	-0.0913217	0.0831833
247	18.0449	8.98833	33.3164	25.7772	3.75168	18.884	15.8166	0.174521	0.0260881	2.26723	4.42134	-0.483461	0.440736	-0.0912948	0.0832267
248	17.937	8.95678	33.177	24.596	3.09971	18.3547	15.8644	0.174361	0.0261467	2.21255	4.31471	-0.497116	0.453545	-0.0911763	0.0831842
249	17.375	8.47971	32.1379	23.5438	3.01885	17.3833	16.3403	0.17404	0.0261757	2.16415	4.22033	-0.523394	0.477936	-0.0909705	0.08307
250	16.8594	8.70999	31.8525	22.5791	2.28129	17.1562	16.4352	0.173572	0.0261766	2.15602	4.20448	-0.529502	0.48404	-0.0906796	0.0828924
251	17.4121	10.8261	34.5214	23.378	4.61141	15.625	15.1674	0.172941	0.0261496	1.82305	3.55514	-0.578798	0.529639	-0.090306	0.0826346
252	17.3192	13.0536	36.656	23.5805	5.5188	14.9201	14.1492	0.172151	0.0260951	1.6282	3.17517	-0.60222	0.551596	-0.0898521	0.0822987
253	17.4946	12.1745	35.9523	23.3945	5.56576	14.6871	14.3408	0.171207	0.0260145	1.63405	3.18658	-0.608194	0.557583	-0.08932	0.081887
254	17.6316	11.8626	35.7775	24.3854	4.11555	17.1282	14.3121	0.170131	0.025908	1.91483	3.73413	-0.522329	0.479363	-0.0887123	0.0814186
255	18.3599	11.4646	36.1076	26.1698	5.02253	18.0057	14.0726	0.168919	0.0257764	1.99469	3.88987	-0.488908	0.449232	-0.0880312	0.0808873
256	18.3431	10.294	34.9203	26.7263	4.73699	18.8477	14.4273	0.167565	0.0256206	2.1593	4.21087	-0.463142	0.426031	-0.0872791	0.0802859
257	18.3051	9.97879	34.567	26.5497	3.61955	19.7886	14.4365	0.16607	0.0254406	2.28985	4.46546	-0.436915	0.402338	-0.086456	0.0796139
258	18.8671	8.51721	32.8084	26.437	3.83926	19.8857	15.212	0.164439	0.0252365	2.47903	4.83438	-0.433876	0.399947	-0.0855637	0.0788751
259	18.1384	6.58792	24.7263	25.76	1.52136	24.2387	19.7651	0.162697	0.0250106	3.91956	7.64356	-0.349651	0.322715	-0.0846084	0.078089
260	17.6747	5.8927	23.5674	24.875	2.75659	22.1184	20.4759	0.16084	0.0247635	3.75488	7.32242	-0.378017	0.349309	-0.0835943	0.0772452
261	17.1943	6.17958	23.3738	23.1952	2.24672	20.9485	20.3864	0.158862	0.0244958	3.58399	6.98918	-0.394321	0.364797	-0.0825209	0.076341
262	16.4695	6.32223	22.7917	21.6503	2.23978	19.4105	20.6126	0.156769	0.0242084	3.40687	6.64377	-0.419706	0.388711	-0.0813907	0.0753787
263	16.4452	6.34517	22.7904	20.6646	1.42099	19.2436	20.3132	0.154575	0.0239019	3.37761	6.58671	-0.416997	0.386645	-0.080206	0.0743688
264	16.2236	6.52276	22.7464	20.6042	2.28694	18.3173	20.0388	0.152284	0.0235772	3.22109	6.28147	-0.431725	0.400821	-0.078969	0.0733147
265	17.1579	7.41956	24.5775	21.1913	2.37971	18.8116	18.2727	0.149892	0.023235	3.06288	5.97294	-0.413279	0.384162	-0.0776823	0.0722101
266	16.6333	7.75327	24.3865	21.4412	3.40798	18.0332	18.0711	0.147403	0.0228761	2.95768	5.7678	-0.423465	0.394112	-0.076348	0.0710553
267	16.6593	7.51941	24.1787	20.7763	2.23566	18.5406	17.8989	0.144821	0.022501	3.06711	5.9812	-0.40445	0.376851	-0.0749683	0.0698525
268	15.5501	4.99877	20.5489	16.786	1.9368	14.8492	20.6671	0.142157	0.0221096	2.89102	5.6378	-0.495364	0.462168	-0.0735428	0.0686141
269	15.2312	3.82743	19.0586	16.1614	2.40881	13.7526	21.8286	0.139413	0.0217039	2.88575	5.62753	-0.525449	0.490895	-0.0720771	0.0673354
270	13.9529	4.22061	18.1735	14.1096	2.08811	12.0215	22.4888	0.136589	0.0212845	2.65008	5.16795	-0.587658	0.549709	-0.0705737	0.0660151
271	13.4244	3.28245	16.7069	13.5878	1.49271	12.095	23.8617	0.13369	0.0208523	2.89289	5.64146	-0.574442	0.537979	-0.0690348	0.0646554
272	13.3351	3.45914	16.7942	13.3103	1.24341	12.0669	23.1885	0.130726	0.0204081	2.87009	5.597	-0.56413	0.529048	-0.0674628	0.0632636
273	11.6902	3.18549	14.8757	10.4685	1.34937	9.11913	25.743	0.127704	0.0199528	2.43752	4.75343	-0.738557	0.69359	-0.06586	0.0618444
274	10.4502	2.58462	13.0348	8.32283	0.841102	7.48173	28.4661	0.124622	0.0194869	2.29569	4.47684	-0.85937	0.808071	-0.0642288	0.0603935
275	9.79314	2.2539	12.047	7.23788	0.335321	6.90256	29.9961	0.121483	0.0190108	2.29188	4.46941	-0.906998	0.853958	-0.0625715	0.0589116
276	9.58282	1.9215	11.5043	6.43314	-0.223261	6.6564	30.5514	0.118292	0.0185254	2.3145	4.51353	-0.914762	0.862344	-0.0608905	0.0574011
277	9.10435	1.45324	10.5576	5.81956	-0.0674073	5.88696	32.3635	0.11506	0.0180313	2.2302	4.34914	-1.00575	0.949393	-0.0591881	0.0558715
278	8.60955	1.54483	10.1544	5.03429	-0.304332	5.33862	32.6673	0.111786	0.017529	2.1031	4.10127	-1.07643	1.01751	-0.0574656	0.0543204
279	8.55181	1.23473	9.78653	4.93179	-0.249055	5.18084	32.8929	0.108473	0.0170196	2.11857	4.13144	-1.07566	1.01815	-0.0557264	0.0527469
280	8.91939	1.39907	10.3185	5.13502	-0.330143	5.46516	30.1922	0.105127	0.016504	2.11843	4.13117	-0.994087	0.942127	-0.053973	0.0511538
281	8.90467	1.48015	10.3848	5.27246	-0.691238	5.9637	29.0217	0.101753	0.0159831	2.29788	4.48112	-0.876933	0.832222	-0.0522081	0.0495448
282	8.90068	1.38782	10.2885	5.11008	-0.304946	5.41502	28.2961	0.0983592	0.0154575	2.10476	4.10451	-0.931849	0.885523	-0.0504337	0.0479255
283	9.19079	0.581881	9.77267	4.84466	-0.396326	5.24099	28.7437	0.0949488	0.0149281	2.14691	4.18671	-0.928355	0.883399	-0.0486524	0.0462964
284	8.52079	0.705465	9.22626	4.89499	-0.274351	5.16934	29.3254	0.091523	0.0143956	2.24181	4.37178	-0.906572	0.863835	-0.0468663	0.0446567
285	7.87517	0.262213	8.13738	4.17685	-0.534147	4.711	32.0752	0.0880867	0.0138609	2.31791	4.52018	-0.958518	0.91454	-0.045078	0.0430087
286	7.58463	0.0842424	7.66887	3.4893	-0.411109	3.90041	32.5807	0.0846446	0.0133247	2.03327	3.96511	-1.11431	1.06454	-0.0432897	0.041355
287	7.14023	0.00625037	7.14648	2.83769	-0.53651	3.3742	33.526	0.0812061	0.0127877	1.88819	3.68218	-1.23074	1.17734	-0.0415037	0.0397024
288	6.16309	0	6.16309	2.30541	-0.404476	2.70989	37.2031	0.0777731	0.0122508	1.75892	3.43008	-1.46637	1.40465	-0.0397226	0.0380505
289	6.19403	0	6.19403	2.06039	-0.277254	2.33765	35.38	0.0743491	0.0117149	1.50811	2.94097	-1.62879	1.56233	-0.0379492	0.0363999
290	5.72083	0	5.72083	1.37139	-0.576431	1.94782	36.5078	0.0709385	0.0111807	1.36186	2.65578	-1.8578	1.78427	-0.0361855	0.034753
291	5.70773	0	5.70773	1.55543	-0.340906	1.89633	34.8239	0.0675462	0.010649	1.32891	2.59152	-1.81686	1.74712	-0.0344338	0.0331124
292	5.61349	0	5.61349	1.54132	-0.284384	1.8257	33.6205	0.0641784	0.0101206	1.29938	2.53394	-1.79752	1.73081	-0.0326966	0.0314818
293	5.27884	0	5.27884	1.38881	-0.219201	1.60801	33.877	0.060841	0.00959629	1.21826	2.37574	-1.92719	1.85809	-0.0309761	0.0298648
294	5.11843	0.0583639	5.17679	1.41424	-0.170545	1.58478	32.6512	0.0575364	0.00907678	1.22444	2.38779	-1.8486	1.7846	-0.0292747	0.0282616
295	5.91145	0.0275565	5.93901	1.82605	-0.390491	2.21654	27.0523	0.0542688	0.00856288	1.48051	2.88715	-1.29953	1.25603	-0.0275948	0.026674
296	5.76613	0	5.76613	1.97957	-0.349717	2.32928	25.9814	0.0510432	0.00805538	1.61651	3.15237	-1.11376	1.07797	-0.0259386	0.0251046
297	5.83835	0	5.83835	2.09041	0.125413	1.965	24.0395	0.0478644	0.00755505	1.34721	2.6272	-1.23928	1.20093	-0.0243085	0.0235559

## Sheet: MRI_POST1_NHP5
																								FM	FM	C2-C3	C2-C3	C5-C6	C5-C6	T4-T5	T4-T5	T10-T11	T10-T11	L3-L4	L3-L4
																							vertebrae Z location:	0		20.2		39.4		89.5		153.9		224.8
Normalized distance from FM (mm)	Perimeter of dura (mm)	Perimeter of spinal cord (mm)	Perimeter of SAS (mm)	Area of dura(mm2)	Area of spinal cord (mm2)	Area of SAS (mm2)	Reynolds number	Flow rate amplitude (ml/s)	Stroke volume (ml)	Hydraulic diameter (mm)	Womerseley number	Mean systolic velocity (cm/s)	Mean diastolic velocity (cm/s)	Flow rate at peak systole (ml/s)	Flow rate at peak diastole (ml/s)	Surface area of dura (cm2)	Surface area of spinal cord (cm2)	Surface area of SAS (cm2)	Volume of dura (ml)	Volume of spinal cord (ml)	Volume of SAS (ml)	Length of subarachnoid space (mm)	Pulse wave velocity (m/s)	Time (ms)	CSF flow rate (ml/s)	Time (ms)	CSF flow rate (ml/s)	Time (ms)	CSF flow rate (ml/s)	Time (ms)	CSF flow rate (ml/s)	Time (ms)	CSF flow rate (ml/s)	Time (ms)	CSF flow rate (ml/s)
0	32.2486	21.4991	76.8274	117.068	73.1641	43.9043	18.2677	0.369497	0.0551789	2.38328	4.83845	-0.735552	0.387998	-0.241892	0.127605	64.0025	40.2068	109.052	11.0504	4.53231	6.46361	291.5	0.77489	0	0.265761	0	0.258855	0	0.137093	0	0.203547	0	0.126505	0	0.0848919
1	35.3924	23.5949	67.3148	110.639	48.8992	61.7403	20.7416	0.368097	0.0550374	3.66637	7.44334	-0.392348	0.207004	-0.240964	0.127133									18	0.211271	18.3913	0.230121	19	0.114893	18.913	0.0979353	19	0.149395	19	0.0479019
2	31.9584	21.3056	62.2255	96.1898	43.7915	52.3982	22.4315	0.369333	0.055162	3.36485	6.83119	-0.46657	0.24613	-0.241783	0.12755									36	-0.0592886	36.7826	-0.0272981	38	-0.0174467	37.8261	0.0608603	38	0.120435	38	0.0828819
3	31.191	20.8561	57.722	81.0874	36.8589	44.2286	24.5968	0.372908	0.0555249	3.07151	6.23566	-0.554018	0.292164	-0.244152	0.128756									54	-0.378049	55.1739	-0.305615	57	-0.135607	56.7391	0.0944023	57	0.154455	57	0.114892
4	30.7688	20.69	51.4588	71.6184	32.1395	39.4789	27.8072	0.378526	0.0561003	3.06755	6.22764	-0.630265	0.332209	-0.247872	0.130654									72	-0.508259	73.5652	-0.453402	76	-0.190157	75.6522	0.0941783	76	0.0931555	76	0.0949319
5	30.2683	20.0354	50.3037	68.8996	32.6005	36.2991	29.0149	0.385906	0.0568674	2.88704	5.86116	-0.696335	0.36686	-0.252747	0.133159									90	-0.481819	91.9565	-0.449606	95	-0.195707	94.5652	-0.0663897	95	-0.0331745	95	0.0240219
6	29.6233	18.9278	48.5511	65.9785	30.6129	35.3656	30.7555	0.394782	0.0578077	2.91288	5.91363	-0.732304	0.385682	-0.25859	0.136192									108	-0.409619	110.348	-0.394376	114	-0.157967	113.478	-0.185969	114	-0.159445	114	-0.0382781
7	28.7768	18.7203	47.4971	64.048	29.8839	34.1641	32.2278	0.404837	0.0588968	2.87643	5.83962	-0.77714	0.409164	-0.265207	0.139631									126	-0.330149	128.739	-0.345065	133	-0.149807	132.391	-0.15263	133	-0.209835	133	-0.0413281
8	29.1521	18.9506	48.1027	64.5844	27.9767	36.6078	32.6858	0.415751	0.0601136	3.04409	6.18	-0.744163	0.391693	-0.272382	0.143369									144	-0.267319	147.13	-0.282419	152	-0.143517	151.304	-0.104526	152	-0.225535	152	-0.108298
9	29.0093	18.6666	47.6758	63.9201	28.3407	35.5793	33.8904	0.427514	0.0614265	2.98484	6.05971	-0.787764	0.415443	-0.279916	0.147597									162	-0.217909	165.522	-0.211022	171	-0.0986067	170.217	-0.0850877	171	-0.205955	171	-0.124768
10	28.531	18.6327	47.1637	61.5994	28.7403	32.8591	35.2032	0.441227	0.0628005	2.78676	5.65758	-0.875455	0.467621	-0.28761	0.153617									180	-0.142419	183.913	-0.147685	190	-0.0709167	189.13	-0.0781577	190	-0.185425	190	-0.125238
11	27.7675	18.204	45.9716	58.735	27.1527	31.5823	37.0763	0.455532	0.0642009	2.74735	5.57758	-0.93659	0.508468	-0.295263	0.160269									198	-0.0522586	202.304	-0.0672941	209	-0.0186967	208.043	-0.0437287	209	-0.164175	209	-0.0961381
12	26.6893	17.9072	44.5965	53.9379	26.6591	27.2787	39.1763	0.46948	0.0655857	2.44675	4.96731	-1.10958	0.611492	-0.302675	0.166805									216	0.0258514	220.696	0.0322139	228	0.0110833	226.957	-0.0432427	228	-0.107185	228	-0.0725781
13	25.7161	17.5679	43.284	50.7997	23.8193	26.9804	41.2918	0.482651	0.0669185	2.49336	5.06193	-1.14765	0.641251	-0.309639	0.173011									234	0.0806314	239.087	0.0853699	247	0.0112933	245.87	-0.0431547	247	-0.0259145	247	-0.0236081
14	24.6833	17.9544	42.6377	48.5418	25.3071	23.2347	42.7699	0.494638	0.0681527	2.17949	4.42472	-1.36157	0.770234	-0.315932	0.178706									252	0.0888814	257.478	0.0655429	266	0.0266533	264.783	-0.0309297	266	0.0469755	266	0.0263219
15	25.4718	17.3289	42.8007	49.1283	26.4937	22.6346	43.344	0.505172	0.0693143	2.11538	4.29456	-1.42006	0.811936	-0.321407	0.183765									270	0.0867614	275.87	0.0635469	285	0.0350733	283.696	-0.0661557	285	0.0912055	285	0.0543619
16	26.217	17.8515	44.0685	52.1586	26.5545	25.6041	42.7092	0.514239	0.0703879	2.32314	4.71635	-1.27604	0.736343	-0.326057	0.188182									288	0.0862414	294.261	0.0799389	304	0.0559633	302.609	-0.0178857	304	0.0784155	304	0.0766619
17	25.9512	18.4241	44.3754	52.5679	26.8245	25.7434	42.9125	0.521896	0.0713444	2.32053	4.71106	-1.28162	0.745804	-0.329914	0.191982									306	0.119341	312.652	0.16582	323	0.0897733	321.522	-0.0054757	323	0.0296555	323	0.0358019
18	25.6986	17.8806	43.5793	51.1534	24.703	26.4504	44.1127	0.528203	0.0721733	2.42836	4.92997	-1.25922	0.738043	-0.333013	0.195191									324	0.199631	331.043	0.250824	342	0.119193	340.435	-0.0392517	342	-0.000994514	342	0.0168319
19	25.2589	17.6342	42.8932	49.3934	25.789	23.6044	45.1346	0.533215	0.0728753	2.2003	4.46696	-1.42834	0.842664	-0.335387	0.197828									342	0.251721	349.435	0.261278	361	0.119703	359.348	-0.0501147	361	0.00369549	361	-0.0318881
20	24.6189	17.8794	42.4983	48.0803	25.9921	22.0881	45.7809	0.53699	0.0734504	2.07888	4.22048	-1.5264	0.905358	-0.33707	0.19992									360	0.269771	367.826	0.23234	380	0.122843	378.261	0.0267043	380	0.0568655	380	-0.0366681
21	25.1895	18.0205	43.2101	47.7669	26.54	21.2269	45.17	0.539592	0.0739023	1.96589	3.99107	-1.59353	0.949742	-0.338096	0.201496									378	0.264081	386.217	0.249452	399	0.104273	397.174	0.107591	399	0.0986655	399	-0.0215881
22	25.1805	18.1953	43.3758	48.5262	27.1004	21.4258	45.0448	0.541083	0.0742364	1.976	4.0116	-1.58039	0.945785	-0.3385	0.202582									396	0.253571	404.609	0.244702	418	0.105853	416.087	0.166909	418	0.122575	418	0.0115219
23	24.7167	18.3206	43.0373	48.5041	26.207	22.2971	45.3742	0.54152	0.0744582	2.07256	4.20764	-1.51802	0.911745	-0.338316	0.203205									414	0.256131	423	0.238063	437	0.112703	435	0.145397	437	0.129575	437	0.0540719
24	24.6353	18.2019	42.8372	48.3571	26.7768	21.5803	45.486	0.540964	0.0745727	2.01499	4.09076	-1.56743	0.944428	-0.337576	0.203387
25	24.9525	18.5742	43.5267	48.6355	27.6929	20.9426	44.6143	0.53949	0.0745851	1.92473	3.90752	-1.60623	0.970194	-0.336335	0.203155
26	25.4027	19.0551	44.4578	49.3771	28.1863	21.1909	43.4474	0.537164	0.074502	1.90666	3.87083	-1.57913	0.955769	-0.334629	0.202535
27	25.7506	19.0111	44.7617	50.5639	28.3136	22.2503	42.8732	0.534031	0.0743287	1.98824	4.03645	-1.49867	0.908476	-0.332479	0.201552
28	25.9813	18.904	44.8853	51.5712	28.1172	23.454	42.4254	0.530142	0.074072	2.09017	4.24338	-1.40665	0.853732	-0.329911	0.200231
29	26.0854	19.0426	45.128	52.235	29.3137	22.9213	41.8208	0.525571	0.073742	2.03185	4.125	-1.4269	0.866758	-0.326962	0.198609
30	26.1611	19.269	45.4302	53.0454	30.0938	22.9517	41.1256	0.520406	0.0733467	2.02064	4.10224	-1.41287	0.858676	-0.323684	0.196722
31	26.5933	19.4644	46.0577	54.5582	29.9436	24.6146	40.1319	0.514698	0.0728931	2.13761	4.3397	-1.30115	0.790873	-0.32012	0.194578
32	27.0591	19.9505	47.0096	55.8727	29.7997	26.073	38.8258	0.508368	0.0723786	2.2196	4.50615	-1.21546	0.738662	-0.316205	0.192163
33	27.0278	19.1737	46.2015	56.3555	28.7059	27.6497	38.958	0.501263	0.0717888	2.39365	4.85949	-1.12837	0.685414	-0.311839	0.189424
34	26.562	19.2396	45.8017	55.5411	29.5186	26.0225	38.7222	0.493773	0.071162	2.27237	4.61328	-1.18162	0.717198	-0.30727	0.186504
35	26.4038	19.1868	45.5906	53.5897	28.9688	24.621	38.2992	0.485926	0.0705058	2.16028	4.38573	-1.22871	0.745048	-0.302499	0.183426
36	26.3631	19.7208	46.0839	53.5767	29.3348	24.2419	37.2771	0.477828	0.069829	2.10423	4.27194	-1.22761	0.743579	-0.29758	0.180248
37	26.5794	19.7192	46.2986	54.6123	29.1994	25.4129	36.4736	0.469542	0.0691489	2.19686	4.46	-1.15488	0.698656	-0.29256	0.176982
38	26.6924	19.1927	45.885	55.253	28.5721	26.6808	36.1612	0.461134	0.0684879	2.32616	4.72249	-1.07775	0.651193	-0.28745	0.173684
39	26.7779	18.9266	45.7045	54.3022	28.5613	25.7409	35.6526	0.452682	0.0678447	2.25292	4.57379	-1.09669	0.661895	-0.282301	0.170381
40	26.3134	18.7603	45.0737	52.0932	27.7277	24.3655	35.4877	0.444235	0.0671986	2.16222	4.38967	-1.14021	0.687548	-0.277125	0.16711
41	25.7354	18.8893	44.6248	50.3194	27.1907	23.1287	35.1767	0.435863	0.0665529	2.07368	4.20991	-1.17618	0.708878	-0.271956	0.163907
42	25.573	18.159	43.7321	49.8485	25.309	24.5395	35.2145	0.4276	0.0659097	2.24569	4.55911	-1.09002	0.656913	-0.266806	0.160794
43	25.3188	17.5046	42.8234	48.8585	23.9522	24.9063	35.2683	0.41944	0.0652686	2.32585	4.72187	-1.05136	0.634	-0.261656	0.157784
44	24.3846	17.2153	41.5999	47.1238	23.0199	24.1039	35.595	0.411387	0.0646285	2.31837	4.70668	-1.06419	0.642549	-0.256509	0.154878
45	24.179	16.6553	40.8343	45.2158	21.4952	23.7206	35.5303	0.403424	0.0639887	2.32353	4.71716	-1.05977	0.641103	-0.251365	0.152059
46	24.3306	15.7248	40.0554	44.2242	19.4019	24.8224	35.4841	0.395528	0.063348	2.48132	5.03748	-0.995051	0.603329	-0.246225	0.149303
47	23.4128	15.5481	38.961	43.0032	18.4108	24.5924	35.721	0.387702	0.0627063	2.52382	5.12377	-0.981974	0.597053	-0.241112	0.14659
48	22.8684	15.2806	38.149	41.2256	18.4407	22.7849	35.7142	0.379947	0.0620631	2.38858	4.84922	-1.03663	0.631966	-0.236049	0.143898
49	22.5401	14.8604	37.4005	39.4273	17.4892	21.938	35.6609	0.372273	0.0614173	2.34627	4.76332	-1.05329	0.643648	-0.23107	0.141202
50	22.016	14.4993	36.5154	37.5564	17.035	20.5215	35.7604	0.365838	0.0607707	2.24711	4.56201	-1.10402	0.681536	-0.226225	0.139614
51	21.7124	14.1523	35.8647	35.6335	15.7423	19.8912	35.6562	0.360902	0.0601237	2.21857	4.50407	-1.11385	0.700542	-0.221556	0.139346
52	20.8106	14.2275	35.0381	34.1468	15.5946	18.5522	35.7669	0.35655	0.059474	2.11701	4.29789	-1.17237	0.753297	-0.217108	0.139442
53	20.584	13.8582	34.4422	33.5373	16.1457	17.3916	35.68	0.352455	0.0588247	2.01963	4.10019	-1.22451	0.802711	-0.21291	0.139545
54	20.8878	14.1675	35.0553	33.0796	15.3556	17.7239	34.4162	0.348622	0.0581748	2.02224	4.10548	-1.17961	0.788211	-0.208968	0.139654
55	20.722	13.9083	34.6303	32.8708	16.1076	16.7633	34.2149	0.345035	0.057526	1.93569	3.92976	-1.22591	0.83493	-0.205271	0.139764
56	20.4018	14.1607	34.5626	31.7568	14.8942	16.8626	33.6992	0.341657	0.0568777	1.95149	3.96185	-1.19701	0.829645	-0.201785	0.139872
57	20.2962	13.8273	34.1235	32.452	15.4901	16.9619	33.5757	0.338469	0.0562338	1.98838	4.03674	-1.17024	0.825222	-0.198496	0.139974
58	20.2873	14.155	34.4423	32.9601	15.4001	17.56	32.742	0.335429	0.0555927	2.03923	4.13998	-1.11293	0.79784	-0.195363	0.140066
59	21.3233	13.469	34.7923	33.2507	15.2364	18.0143	31.913	0.332505	0.0549568	2.07104	4.20455	-1.06792	0.778012	-0.192359	0.140146
60	20.0068	12.8039	32.8106	32.4656	14.4582	18.0074	33.3433	0.329668	0.0543282	2.1964	4.45905	-1.05211	0.77862	-0.189459	0.140209
61	20.2729	13.6422	33.915	32.0886	13.7005	18.3881	31.7737	0.326897	0.0537091	2.16894	4.40331	-1.01512	0.762774	-0.186645	0.140252
62	20.3618	13.0815	33.4433	31.8494	14.3098	17.5395	31.7409	0.324178	0.0531029	2.09771	4.25871	-1.0487	0.799926	-0.183906	0.140272
63	20.2082	12.7678	32.9761	31.5792	13.7446	17.8346	31.7188	0.321477	0.0525112	2.16339	4.39205	-1.01612	0.786498	-0.181213	0.140265
64	20.1365	13.0341	33.1707	31.0243	13.9488	17.0755	31.073	0.318797	0.0519374	2.05914	4.1804	-1.04582	0.821279	-0.17857	0.140227
65	20.3502	12.8946	33.2448	31.285	13.4843	17.8007	30.551	0.316118	0.0513876	2.14178	4.34816	-0.988557	0.787378	-0.175963	0.140155
66	19.9604	12.4731	32.4336	31.4023	13.4765	17.9258	30.854	0.313417	0.0508681	2.21077	4.48823	-0.967166	0.781248	-0.173372	0.140045
67	19.5701	12.7376	32.3077	31.4867	13.8417	17.645	30.5158	0.310692	0.0503868	2.18458	4.43506	-0.96807	0.792878	-0.1708	0.139893
68	20.3596	12.8747	33.2343	31.7681	13.2582	18.5099	29.2223	0.307951	0.0499583	2.2277	4.52259	-0.909155	0.754867	-0.168256	0.139696
69	19.9859	12.4825	32.4683	30.9351	13.4832	17.452	29.4597	0.305163	0.049597	2.14996	4.36476	-0.949902	0.799313	-0.165713	0.13945
70	20.1267	12.5225	32.6491	30.9107	12.4119	18.4988	28.8467	0.302321	0.0493087	2.26622	4.60079	-0.882256	0.752455	-0.163168	0.139153
71	19.8252	12.1641	31.9893	30.2184	12.781	17.4374	28.9809	0.299417	0.0490871	2.18037	4.42651	-0.921153	0.796059	-0.160618	0.1388
72	19.4014	12.4634	31.8648	30.1994	13.173	17.0263	28.6329	0.296445	0.0489227	2.13728	4.33904	-0.928439	0.812866	-0.158057	0.138388
73	19.9656	12.4031	32.3687	30.4356	13.0331	17.4026	27.7257	0.293396	0.0488031	2.15054	4.36594	-0.893444	0.792493	-0.155483	0.137913
74	19.9715	12.2736	32.2452	30.7032	12.9695	17.7337	27.3688	0.290264	0.0487184	2.19963	4.46562	-0.865007	0.777004	-0.152893	0.137372
75	19.9061	12.5354	32.4415	31.8449	12.2815	19.5634	26.7397	0.287045	0.0486577	2.4125	4.89777	-0.768807	0.699745	-0.150283	0.136761
76	20.3232	12.4046	32.7279	31.8897	13.5159	18.3738	26.0417	0.283734	0.0486129	2.24564	4.55903	-0.803648	0.740612	-0.147657	0.136077
77	20.0783	12.7135	32.7918	31.3635	13.0234	18.3401	25.5229	0.280318	0.0485762	2.23714	4.54176	-0.790658	0.737892	-0.145001	0.135316
78	20.3942	12.3023	32.6965	31.2774	13.4231	17.8543	25.1225	0.276787	0.0485405	2.18421	4.43432	-0.797097	0.753243	-0.142312	0.134475
79	19.8239	12.6483	32.4723	30.8266	13.0923	17.7343	24.8113	0.273136	0.0485012	2.18484	4.43559	-0.787446	0.75332	-0.139586	0.13355
80	19.8601	12.2808	32.1409	30.34	12.5028	17.8371	24.5704	0.269357	0.0484534	2.21976	4.50647	-0.767579	0.743682	-0.13682	0.132537
81	19.6014	12.1108	31.7122	29.5628	12.3917	17.1712	24.3935	0.265443	0.0483921	2.1668	4.39896	-0.780643	0.765583	-0.134009	0.131433
82	19.3218	12.0449	31.3667	29.211	11.813	17.398	24.1425	0.261386	0.0483136	2.21928	4.50551	-0.753807	0.748566	-0.131151	0.130235
83	19.995	12.1376	32.1326	30.3352	12.3298	18.0053	23.0385	0.257179	0.048215	2.24073	4.54905	-0.71451	0.718183	-0.128241	0.128939
84	20.1671	12.0777	32.2448	31.3354	12.1789	19.1565	22.4243	0.252816	0.0480938	2.37642	4.82453	-0.65394	0.665775	-0.125275	0.12754
85	20.2549	12.1222	32.3771	31.4803	12.7249	18.7555	21.8011	0.248289	0.0479467	2.31811	4.70614	-0.651939	0.672215	-0.122252	0.126038
86	20.1551	12.2402	32.3953	31.0191	12.8222	18.1969	21.2338	0.243598	0.0477721	2.24721	4.5622	-0.654856	0.683793	-0.119168	0.12443
87	19.6705	11.8117	31.4822	30.2204	12.4023	17.8181	21.2724	0.238748	0.0475709	2.2638	4.59589	-0.651201	0.688818	-0.116029	0.122719
88	19.433	11.9106	31.3435	29.5205	11.4855	18.035	20.7825	0.233744	0.0473437	2.30121	4.67183	-0.626401	0.671105	-0.112835	0.12091
89	19.4792	11.785	31.2642	29.1181	11.2715	17.8466	20.2317	0.228594	0.0470908	2.28264	4.63414	-0.61465	0.667623	-0.10959	0.119004
90	19.2772	11.4361	30.7133	28.7611	11.5402	17.2209	19.9755	0.223304	0.0468189	2.24295	4.55356	-0.617289	0.67947	-0.106297	0.117007
91	19.1947	11.561	30.7557	29.1733	11.4496	17.7237	19.364	0.218085	0.046561	2.30483	4.67918	-0.582571	0.64888	-0.103165	0.11492
92	19.6296	11.801	31.4307	30.0434	11.8399	18.2036	18.4698	0.213291	0.0463292	2.31689	4.70367	-0.552375	0.619425	-0.100543	0.112748
93	20.1505	11.8838	32.0343	31.3008	11.7292	19.5716	17.6888	0.208654	0.0461106	2.44308	4.95986	-0.503343	0.566531	-0.0981601	0.110494
94	20.3675	11.8433	32.2109	31.694	12.1596	19.5344	17.1486	0.203859	0.0459016	2.42583	4.92483	-0.490296	0.554187	-0.0956982	0.108161
95	20.2746	11.9424	32.217	31.1319	12.2494	18.8825	16.6884	0.198901	0.045704	2.34442	4.75955	-0.493284	0.56004	-0.0931479	0.105753
96	20.133	11.9549	32.088	30.4256	12.2727	18.1529	16.2811	0.193785	0.0455232	2.26275	4.59375	-0.498775	0.569119	-0.0905132	0.103272
97	19.4046	12.0788	31.4834	29.3973	11.9608	17.4365	16.096	0.188521	0.0453792	2.21525	4.49732	-0.503533	0.577683	-0.087798	0.100723
98	19.3239	12.0523	31.3763	28.6536	11.4363	17.2173	15.6386	0.183115	0.0452598	2.19497	4.45615	-0.493715	0.569819	-0.0850061	0.0981089
99	19.4781	11.5857	31.0638	29.0467	11.9254	17.1213	15.2633	0.177581	0.0451487	2.20473	4.47597	-0.479788	0.557379	-0.0821485	0.0954328
100	19.2879	11.6824	30.9703	29.47	11.4633	18.0067	14.7682	0.172655	0.045033	2.32562	4.72139	-0.440644	0.519363	-0.0792393	0.0934162
101	19.65	11.8942	31.5442	30.251	12.0042	18.2468	13.9592	0.169789	0.0448939	2.31406	4.69792	-0.417975	0.512532	-0.0762688	0.0935199
102	20.4349	11.9116	32.3465	30.9161	11.7549	19.1612	13.0719	0.167309	0.0447269	2.36914	4.80975	-0.382604	0.491235	-0.0732356	0.0940732
103	20.0882	11.7671	31.8553	30.8161	12.1667	18.6494	12.7088	0.164649	0.0445328	2.34156	4.75376	-0.376131	0.506939	-0.0701435	0.094506
104	20.1378	12.0995	32.2373	31.0315	12.622	18.4095	11.9976	0.161773	0.0443126	2.28439	4.63769	-0.363913	0.514825	-0.0669964	0.0947763
105	20.4132	12.1886	32.6018	30.4357	12.5142	17.9214	11.2959	0.15867	0.0440671	2.19893	4.46418	-0.355965	0.529434	-0.0637982	0.0948717
106	18.8705	12.6405	31.5111	29.1729	12.5333	16.6396	11.0912	0.155405	0.0437972	2.11188	4.28746	-0.363991	0.5704	-0.060553	0.0948522
107	19.8284	12.0421	31.8705	29.0724	12.1886	16.8838	10.3722	0.151961	0.0435038	2.11903	4.30197	-0.33923	0.560909	-0.0572645	0.094697
108	19.4791	12.6521	32.1312	29.1068	13.0416	16.0651	9.69108	0.148332	0.0431879	2	4.06033	-0.335792	0.587638	-0.0539459	0.0943865
109	19.5211	12.4202	31.9414	29.2043	13.4842	15.7201	9.41786	0.146073	0.0428502	1.96861	3.99661	-0.33153	0.597685	-0.0521174	0.0939556
110	19.3159	12.9004	32.2163	29.0559	13.1205	15.9353	9.21902	0.144887	0.0424917	1.97854	4.01676	-0.322905	0.586318	-0.0514555	0.093431
111	19.7886	13.074	32.8626	29.2609	13.8858	15.3751	9.10058	0.144583	0.0421133	1.87145	3.79936	-0.336999	0.603373	-0.0518136	0.0927689
112	18.9173	12.7693	31.6866	28.9038	12.7581	16.1456	9.50049	0.144131	0.0417155	2.03822	4.13791	-0.32304	0.569688	-0.0521545	0.0919768
113	19.3645	13.002	32.3665	29.1256	13.6822	15.4434	9.35414	0.143592	0.0412995	1.90855	3.87466	-0.339663	0.590186	-0.0524532	0.0911388
114	19.8362	12.8101	32.6463	29.5547	13.563	15.9917	9.31972	0.14289	0.0408663	1.95941	3.97793	-0.329616	0.563908	-0.0527114	0.0901788
115	19.5347	12.7318	32.2665	30.0635	14.0435	16.02	9.47094	0.142053	0.0404168	1.98589	4.03169	-0.330531	0.556343	-0.0529438	0.0891091
116	20.1502	12.466	32.6162	29.9212	13.134	16.7871	9.40428	0.141144	0.0399519	2.0588	4.17971	-0.316666	0.524455	-0.0531412	0.0880031
117	19.8403	12.6771	32.5174	30.5039	12.9107	17.5932	9.46098	0.140104	0.0394724	2.16423	4.39375	-0.30309	0.493558	-0.0532997	0.0868047
118	19.6816	12.9837	32.6653	30.4668	13.6685	16.7984	9.4394	0.13894	0.0389792	2.057	4.17606	-0.318107	0.509311	-0.0534201	0.0855204
119	20.1899	12.7358	32.9257	31.0275	13.5206	17.5069	9.38103	0.137724	0.0384732	2.12732	4.31882	-0.305613	0.481068	-0.0535028	0.0842208
120	20.6079	13.103	33.7108	32.0048	14.2659	17.7389	9.17058	0.136394	0.0379554	2.10642	4.27638	-0.302288	0.467783	-0.0535489	0.0828451
121	19.9572	12.6993	32.6565	31.7671	12.878	18.8891	9.46764	0.134989	0.0374266	2.31345	4.69669	-0.283732	0.431241	-0.053564	0.0814251
122	20.191	12.2582	32.4492	31.3041	13.2897	18.0144	9.5276	0.133549	0.0368876	2.22075	4.5085	-0.297323	0.444017	-0.0535605	0.0799884
123	20.3374	12.5013	32.8388	31.4061	13.2556	18.1505	9.40757	0.132026	0.0363395	2.21076	4.4882	-0.295026	0.432798	-0.0535223	0.0785037
124	20.3448	12.6395	32.9843	31.7089	12.9611	18.7478	9.35334	0.130476	0.035783	2.27356	4.6157	-0.285111	0.410848	-0.0534499	0.077026
125	20.5399	12.3355	32.8754	31.684	12.9261	18.758	9.36611	0.128866	0.0352191	2.28271	4.63428	-0.28447	0.402794	-0.0533438	0.0755218
126	20.2671	12.6764	32.9435	31.7817	12.7148	19.0669	9.32536	0.127232	0.0346486	2.31647	4.70281	-0.279093	0.388278	-0.0532048	0.0740276
127	20.694	12.8412	33.5352	32.666	13.8471	18.8189	9.12977	0.125576	0.0340725	2.24524	4.55821	-0.281862	0.38553	-0.0530374	0.0725389
128	20.5989	12.6928	33.2917	33.0598	13.7118	19.348	9.16439	0.123935	0.0334916	2.32447	4.71906	-0.273259	0.367594	-0.0528503	0.0710851
129	21.1016	12.8899	33.9915	34.1699	14.0357	20.1342	8.93927	0.122295	0.0329069	2.36911	4.80968	-0.261555	0.34615	-0.0526398	0.0696549
130	21.4776	12.7954	34.273	35.8823	13.7927	22.0896	8.82458	0.120685	0.0323191	2.57834	5.23445	-0.238694	0.311233	-0.0523987	0.068286
131	21.9672	12.9394	34.9066	37.3489	14.0361	23.3128	8.62437	0.119114	0.0317293	2.67523	5.43115	-0.223961	0.287722	-0.0521274	0.0669861
132	22.3179	13.3867	35.7045	37.3162	15.0894	22.2268	8.37831	0.11759	0.0311382	2.4901	5.05532	-0.233172	0.295874	-0.0518267	0.065763
133	21.7601	13.3378	35.0979	36.1437	14.5813	21.5625	8.49708	0.116294	0.0305469	2.45676	4.98763	-0.239823	0.300007	-0.051657	0.0646375
134	21.5327	12.8715	34.4042	35.9711	14.7758	21.1953	8.71405	0.115565	0.0299561	2.46449	5.00333	-0.245094	0.300318	-0.0519381	0.0636268
135	21.1608	12.9802	34.141	35.6737	13.3314	22.3423	8.87675	0.11526	0.0293667	2.61796	5.31489	-0.235223	0.281263	-0.0525039	0.0627563
136	21.2928	12.7843	34.0771	34.8023	12.8368	21.9655	8.98594	0.115098	0.0287894	2.57845	5.23469	-0.242071	0.282985	-0.053052	0.0620464
137	21.0237	12.3137	33.3374	34.0177	12.7821	21.2357	9.28162	0.115097	0.0282352	2.54938	5.17566	-0.252321	0.289704	-0.0535811	0.0615158
138	20.8551	12.3682	33.2234	33.8965	12.8811	21.0154	9.3976	0.115271	0.027701	2.53098	5.1383	-0.257437	0.291185	-0.0540873	0.0611834
139	20.826	12.491	33.3171	34.037	12.405	21.632	9.45463	0.115633	0.0271818	2.59765	5.27365	-0.252494	0.282568	-0.0545709	0.0610618
140	21.1313	12.8495	33.9808	34.5598	13.0182	21.5416	9.35022	0.116188	0.0266798	2.53763	5.15181	-0.255617	0.284046	-0.0550319	0.0611558
141	21.1049	12.9287	34.0337	35.2994	14.3429	20.9565	9.4087	0.116929	0.0261952	2.46306	5.00042	-0.264717	0.293287	-0.0554708	0.061458
142	21.5773	13.1153	34.6927	35.9552	14.3074	21.6478	9.30061	0.117817	0.0257262	2.49559	5.06646	-0.258317	0.286238	-0.0558875	0.061929
143	21.3982	13.4136	34.8118	36.5103	14.8289	21.6815	9.33241	0.118806	0.0252725	2.49121	5.05757	-0.259624	0.28842	-0.0562824	0.0625239
144	21.7225	13.4975	35.22	36.8204	13.9817	22.8387	9.28553	0.119862	0.024851	2.59318	5.26459	-0.248367	0.277064	-0.0566556	0.0632065
145	21.634	13.4763	35.1103	37.1256	14.7478	22.3778	9.37218	0.120952	0.0244941	2.54916	5.17522	-0.254924	0.285961	-0.0570073	0.0639444
146	21.7939	13.3023	35.0962	36.6124	15.168	21.4443	9.4299	0.122178	0.0241881	2.44413	4.96198	-0.267452	0.302466	-0.0573378	0.0648405
147	21.1784	13.5546	34.733	35.8906	14.8523	21.0383	9.58038	0.123799	0.023922	2.42287	4.91882	-0.274022	0.31446	-0.0576472	0.0661521
148	21.9063	13.5342	35.4406	35.4451	15.0726	20.3725	9.43682	0.125506	0.0237027	2.30001	4.66939	-0.284452	0.331775	-0.0579368	0.0675695
149	21.0558	13.7656	34.8214	34.9883	14.1843	20.804	9.65071	0.127167	0.023513	2.39036	4.85282	-0.279857	0.331465	-0.0582136	0.0689537
150	21.1192	13.4061	34.5253	35.1698	15.4851	19.6847	9.77552	0.128756	0.0233368	2.28052	4.62984	-0.297244	0.357333	-0.0584721	0.0702838
151	21.1709	13.7314	34.9023	34.994	14.6495	20.3445	9.70947	0.130252	0.0231681	2.33147	4.73327	-0.288654	0.35171	-0.0587107	0.071541
152	21.3629	13.7688	35.1317	34.7115	14.8893	19.8222	9.68193	0.13165	0.0230055	2.25695	4.58197	-0.29733	0.366925	-0.0589297	0.0727203
153	20.6526	13.6289	34.2815	33.6723	14.6818	18.9904	9.95625	0.132938	0.0228473	2.21576	4.49835	-0.311408	0.388729	-0.0591292	0.0738083
154	20.2337	13.8935	34.1272	34.1064	13.9128	20.1936	10.0312	0.134123	0.0226909	2.36689	4.80517	-0.293777	0.37056	-0.0593095	0.074814
155	21.7668	13.9334	35.7002	35.7191	15.5261	20.193	9.61592	0.135196	0.0225352	2.26269	4.59364	-0.294512	0.375009	-0.0594708	0.0757254
156	21.0684	13.4933	34.5617	36.4857	14.7427	21.743	9.95594	0.136161	0.0223799	2.51655	5.10902	-0.274192	0.352079	-0.0596133	0.0765474
157	21.8424	14.0379	35.8803	36.7352	15.893	20.8421	9.6098	0.137023	0.0222231	2.32352	4.71713	-0.286625	0.370825	-0.059737	0.0772859
158	21.8708	14.0294	35.9001	36.9431	14.8414	22.1016	9.62139	0.137775	0.0220639	2.46258	4.99943	-0.270763	0.352618	-0.0598421	0.0779331
159	21.9565	14.124	36.0805	37.6665	16.0596	21.6069	9.5872	0.138421	0.0219021	2.39541	4.86308	-0.277395	0.363324	-0.0599291	0.0784922
160	21.728	14.3462	36.0742	37.1457	16.514	20.6317	9.59992	0.138963	0.0217371	2.2877	4.64442	-0.290808	0.38274	-0.0599981	0.0789653
161	21.6854	14.3117	35.9972	36.9379	16.2097	20.7282	9.62882	0.139404	0.0215682	2.30353	4.67654	-0.289818	0.383	-0.0600493	0.0793546
162	21.8986	14.438	36.3367	36.6718	17.0746	19.5972	9.54481	0.139748	0.0213953	2.15768	4.38046	-0.306676	0.406609	-0.0600842	0.0796641
163	21.612	13.9985	35.6105	35.9415	15.5936	20.3479	9.7432	0.140008	0.0212174	2.28566	4.64026	-0.295495	0.392769	-0.0601108	0.0798977
164	20.9628	14.6502	35.6129	35.8479	16.4131	19.4348	9.74483	0.140176	0.0210351	2.18283	4.43149	-0.309395	0.411959	-0.0601227	0.080053
165	21.2182	13.8406	35.0589	35.0631	15.8719	19.1911	9.89772	0.14025	0.0208478	2.18977	4.44559	-0.313484	0.417845	-0.0601179	0.0801319
166	20.8729	14.1088	34.9817	35.4141	15.2771	20.1369	9.91646	0.140233	0.0206559	2.30293	4.67532	-0.298511	0.398054	-0.0600966	0.0801365
167	21.6305	13.8283	35.4588	35.3615	15.4677	19.8938	9.77645	0.140128	0.0204592	2.24417	4.55604	-0.302236	0.402937	-0.060059	0.0800689
168	21.3025	14.1844	35.4869	35.8825	14.9333	20.9492	9.75999	0.139936	0.0202577	2.36141	4.79405	-0.286502	0.381638	-0.0600052	0.0799313
169	21.6936	14.0269	35.7204	37.0873	16.1562	20.9312	9.68527	0.139661	0.0200512	2.34337	4.75743	-0.286859	0.381588	-0.0599356	0.0797255
170	22.0741	14.2044	36.2785	38.6548	16.2374	22.4174	9.52314	0.139304	0.0198398	2.47187	5.0183	-0.266982	0.354431	-0.0598502	0.0794538
171	22.667	14.6321	37.2991	39.2573	17.5104	21.747	9.25018	0.138868	0.0196241	2.33543	4.7413	-0.275406	0.36466	-0.0597494	0.0791182
172	22.8461	15.5523	38.3985	39.8804	18.9428	20.9376	8.96397	0.138354	0.019404	2.18121	4.42821	-0.285495	0.376907	-0.0596331	0.0787208
173	22.8716	15.1266	37.9982	40.8384	18.7498	22.0886	9.03965	0.137765	0.0191797	2.32508	4.72029	-0.269455	0.354407	-0.0595018	0.0782636
174	22.2763	14.9296	37.206	40.1071	18.8968	21.2103	9.2085	0.137104	0.0189512	2.28009	4.62896	-0.27997	0.366711	-0.0593555	0.0777487
175	22.086	15.6068	37.6927	39.5046	18.9107	20.5939	9.07099	0.136375	0.0187198	2.18691	4.43979	-0.287449	0.374762	-0.0591969	0.0771782
176	23.0431	15.3524	38.3955	40.4478	18.9674	21.4803	8.87553	0.135585	0.0184895	2.23973	4.54703	-0.275512	0.357348	-0.0590304	0.0765542
177	22.9767	14.9028	37.8794	40.429	17.7038	22.7252	8.96817	0.134733	0.018262	2.39976	4.8719	-0.258981	0.333897	-0.058854	0.0758787
178	22.5586	15.081	37.6395	40.0175	17.9298	22.0876	8.99673	0.133817	0.0180351	2.3468	4.76439	-0.265828	0.340519	-0.0586634	0.0751538
179	22.4726	15.0953	39.115	39.867	18.4199	21.0603	8.64754	0.132841	0.017808	2.16033	4.38583	-0.277634	0.353236	-0.058459	0.0743815
180	22.9117	15.0324	41.0857	39.9808	18.4988	20.6966	8.1821	0.131805	0.0175806	2.01497	4.09073	-0.281403	0.355438	-0.0582408	0.073564
181	22.8273	15.3164	41.2853	39.9052	18.143	20.9768	8.11027	0.130712	0.0173525	2.0323	4.1259	-0.276602	0.346687	-0.058009	0.0727033
182	22.2298	15.4673	40.8387	39.4024	18.2771	20.3399	8.16523	0.129565	0.0171241	1.99153	4.04313	-0.284418	0.353479	-0.0577639	0.0718015
183	22.4365	15.3139	40.892	39.4381	18.8074	19.8453	8.11816	0.128366	0.0168956	1.94126	3.94108	-0.289802	0.357122	-0.0575055	0.0708607
184	22.1397	15.1752	40.4564	39.7817	18.4752	20.5211	8.16753	0.127117	0.0166665	2.03015	4.12154	-0.279032	0.340729	-0.0572341	0.0698829
185	23.0093	15.9802	42.131	40.6915	19.3405	20.5656	7.81616	0.12582	0.0164379	1.95673	3.97249	-0.276944	0.334895	-0.0569499	0.0688701
186	23.3103	15.8179	42.2697	41.5321	18.7106	22.0361	7.73897	0.124478	0.0162094	2.08854	4.24008	-0.257944	0.308894	-0.056653	0.0678246
187	22.6212	15.673	41.4357	41.9448	19.8099	21.3495	7.84868	0.123092	0.0159809	2.06066	4.18347	-0.264576	0.313355	-0.0563436	0.0667483
188	22.882	16.297	42.3206	41.8829	20.619	20.4785	7.64393	0.121673	0.0157538	1.93611	3.93062	-0.273603	0.320543	-0.0560298	0.0656433
189	23.5968	16.1791	42.9175	42.5939	21.3924	20.4161	7.49241	0.120221	0.015528	1.90284	3.86307	-0.272867	0.315983	-0.0557088	0.0645117
190	23.9829	16.8244	43.9489	44.2919	22.0897	21.4168	7.27435	0.118732	0.015303	1.94885	3.95648	-0.258799	0.296136	-0.0553762	0.0633556
191	24.3722	16.6366	44.1504	45.7956	21.4532	23.557	7.19458	0.117209	0.0150794	2.13443	4.33325	-0.23409	0.26455	-0.0550318	0.0621776
192	23.8618	16.86	43.8634	45.9963	22.9637	22.2471	7.19479	0.115658	0.014858	2.02852	4.11822	-0.246209	0.274546	-0.0546756	0.0609822
193	23.742	17.0881	43.9716	45.2412	21.9154	22.5404	7.13282	0.114205	0.0146564	2.05034	4.16253	-0.241216	0.265801	-0.0543377	0.0598674
194	24.524	17.0282	44.6938	46.0045	22.6633	22.5558	6.97481	0.112765	0.0144611	2.01918	4.09928	-0.239417	0.260539	-0.0539986	0.0587663
195	24.7899	17.1206	45.052	46.9448	22.7544	23.405	6.87363	0.111304	0.0142678	2.07807	4.21883	-0.229621	0.246823	-0.0536506	0.0576538
196	24.4063	17.1058	44.6537	47.082	22.3854	23.9112	6.88917	0.109825	0.0140766	2.14182	4.34824	-0.222917	0.236434	-0.0532937	0.0565312
197	24.4159	16.9105	44.468	46.8423	22.8787	23.1782	6.87065	0.108328	0.0138875	2.08532	4.23355	-0.228426	0.23906	-0.052928	0.0554
198	24.6341	16.9134	44.6891	46.7609	23.1747	22.8007	6.78789	0.106815	0.0137008	2.04107	4.14371	-0.230543	0.238057	-0.0525537	0.0542617
199	24.2724	17.0305	44.4445	46.8501	22.7967	23.268	6.77589	0.105288	0.0135166	2.09421	4.25159	-0.224217	0.228287	-0.0521709	0.0531176
200	24.7909	16.8126	44.745	46.3902	22.0751	23.5297	6.68073	0.103749	0.0133341	2.10475	4.27298	-0.220211	0.221045	-0.0517799	0.0519693
201	23.9401	16.0071	43.0889	44.17	18.4565	24.9281	6.88312	0.102201	0.0131543	2.31417	4.69815	-0.206174	0.203894	-0.0513832	0.0508182
202	24.2047	16.0171	43.3634	45.0936	20.9779	23.3303	6.78662	0.100651	0.0129764	2.15211	4.36914	-0.218567	0.212901	-0.0509857	0.0496657
203	24.4333	16.5678	44.1427	45.9235	22.1914	22.9467	6.61404	0.099093	0.0128012	2.07947	4.22166	-0.220424	0.211415	-0.0505794	0.0485136
204	23.9323	17.0888	44.1627	46.3122	22.3092	23.2176	6.55648	0.0975283	0.0126282	2.10293	4.26928	-0.21608	0.204021	-0.050165	0.0473633
205	24.6689	17.6383	45.4488	46.4077	22.5127	23.1095	6.31983	0.0959602	0.0124574	2.03474	4.13085	-0.215248	0.199987	-0.0497426	0.0462176
206	24.2256	17.9028	45.27	46.906	20.5319	25.5888	6.28787	0.0943917	0.0122885	2.26319	4.59464	-0.193918	0.177393	-0.0493121	0.0450796
207	24.1372	18.0216	45.3004	47.409	20.282	26.3416	6.228	0.0928227	0.0121216	2.32655	4.72328	-0.185619	0.166879	-0.0488739	0.0439488
208	24.7512	18.0841	45.9769	48.3583	20.3923	27.1806	6.08034	0.0912535	0.0119565	2.36386	4.79902	-0.178737	0.158138	-0.0484279	0.0428255
209	25.4788	18.4168	47.0371	49.4646	19.9073	28.7719	5.88943	0.0896856	0.0117931	2.44745	4.96872	-0.166742	0.144976	-0.0479743	0.0417113
210	25.6754	18.799	47.616	49.6639	19.748	29.1305	5.76044	0.0881206	0.0116314	2.44825	4.97036	-0.163154	0.139458	-0.0475132	0.0406075
211	24.8289	18.5518	46.5223	49.0708	17.938	30.3475	5.83679	0.0865601	0.0114715	2.60931	5.29733	-0.155214	0.130407	-0.0470446	0.0395155
212	24.7179	18.6532	46.5128	48.4161	15.5923	32.0384	5.77897	0.0850056	0.0113135	2.75529	5.59369	-0.14539	0.119987	-0.0465687	0.0384369
213	24.7201	18.7308	46.5924	47.7816	16.2634	30.7328	5.70922	0.0834585	0.0111569	2.63858	5.35674	-0.149986	0.121638	-0.0460855	0.037373
214	24.294	18.5593	45.9949	47.3647	14.2448	32.3344	5.72183	0.0819208	0.0110013	2.81207	5.70897	-0.141024	0.112357	-0.045595	0.0363258
215	23.9945	18.8735	46.0095	45.1261	14.6968	29.6438	5.65754	0.0803947	0.0108471	2.57721	5.23216	-0.152258	0.119151	-0.0450971	0.0352976
216	23.738	18.6966	45.5761	42.9913	13.0334	29.1725	5.64739	0.0788849	0.0106935	2.56036	5.19795	-0.152856	0.117549	-0.0445922	0.0342927
217	23.2287	17.6327	44.0029	42.1404	12.6742	28.6808	5.78438	0.0773914	0.0105414	2.60774	5.29414	-0.153712	0.116126	-0.044084	0.0333074
218	22.8256	17.0392	43.0064	40.7926	13.2647	26.7425	5.848	0.0759132	0.0103942	2.48652	5.04804	-0.163269	0.121131	-0.0435721	0.0323411
219	22.1125	16.556	41.8101	39.7156	13.0617	25.8685	5.94547	0.0744482	0.0102572	2.47605	5.02679	-0.166443	0.121367	-0.0430548	0.0313934
220	22.3077	15.9354	41.3847	38.8321	12.2263	25.8204	5.93263	0.0729954	0.0101285	2.49593	5.06714	-0.164718	0.117978	-0.0425312	0.0304643
221	22.3683	14.7097	40.2196	37.231	10.2773	26.1684	6.03936	0.0715549	0.0100047	2.61135	5.30147	-0.160618	0.11304	-0.0420015	0.0295534
222	21.4022	13.6812	39.9948	36.1867	9.06272	26.3386	6.02259	0.0701267	0.00988433	2.65634	5.39281	-0.157581	0.108884	-0.0414661	0.0286607
223	21.7405	14.4937	46.1603	37.6769	11.594	25.2974	5.13514	0.0687109	0.00976656	2.19664	4.45955	-0.161858	0.10991	-0.040925	0.0277859
224	22.4655	14.977	51.225	39.1011	11.9388	26.3769	4.55015	0.0673076	0.00965095	2.0596	4.18133	-0.15312	0.102126	-0.0403787	0.0269289
225	22.3049	14.8699	52.0426	38.9889	11.0429	27.1606	4.41745	0.0659169	0.00953642	2.08776	4.23849	-0.146647	0.096059	-0.0398273	0.0260896
226	22.7505	15.167	53.1818	39.5263	12.6517	26.0892	4.2623	0.0645414	0.00942286	1.96234	3.98386	-0.15053	0.0968625	-0.0392709	0.0252704
227	22.1972	14.7981	51.6324	39.8762	10.6825	28.4083	4.32761	0.063191	0.00930975	2.20168	4.46977	-0.136399	0.0862793	-0.0387096	0.0244814
228	22.2879	14.8586	51.2687	39.3527	11.6111	26.9562	4.29435	0.0623498	0.0091972	2.10303	4.2695	-0.141605	0.0898684	-0.038144	0.0242058
229	22.0412	14.6941	50.3459	38.419	11.245	26.3886	4.30793	0.0615626	0.00908418	2.09673	4.25671	-0.142387	0.090904	-0.0375743	0.0239883
230	22.0273	14.6848	49.8378	38.7072	11.4129	26.509	4.28521	0.0607625	0.00897084	2.12766	4.31951	-0.139588	0.0896414	-0.0370007	0.0237618
231	22.4426	14.9617	50.156	39.118	11.4027	26.9299	4.19215	0.0599501	0.00885744	2.14764	4.36006	-0.135281	0.0873768	-0.0364236	0.0235265
232	22.5659	15.044	50.2867	38.7863	10.5706	27.4303	4.11405	0.0591257	0.00874357	2.18203	4.42988	-0.130692	0.0848917	-0.035843	0.0232827
233	22.0096	14.673	48.3917	38.2441	10.4977	26.961	4.21189	0.0582899	0.00862888	2.22944	4.52614	-0.130892	0.085504	-0.0352593	0.0230306
234	21.7544	14.503	46.142	38.203	11.3007	26.1169	4.33809	0.0574432	0.00851339	2.26392	4.59612	-0.132811	0.0872168	-0.0346727	0.0227705
235	22.3311	14.8874	46.6487	38.3374	11.052	26.5	4.21723	0.0565862	0.00839716	2.27216	4.61285	-0.128634	0.0849306	-0.0340835	0.0225027
236	21.9624	14.6416	46.0805	37.995	11.1858	26.0238	4.19517	0.0557192	0.00828005	2.25896	4.58607	-0.128817	0.0854872	-0.0334918	0.0222274
237	22.4057	14.9371	46.1817	38.5278	10.1466	27.5959	4.11192	0.0548429	0.00816215	2.39055	4.85321	-0.119283	0.0795723	-0.0328979	0.0219451
238	21.7178	14.4785	47.014	37.7324	11.98	24.967	3.96584	0.0539592	0.00804265	2.12432	4.31272	-0.129401	0.0867593	-0.032302	0.0216572
239	20.8936	13.9291	45.0774	35.5844	11.2673	23.5316	4.0601	0.0530666	0.00792301	2.08796	4.2389	-0.134765	0.090807	-0.0317043	0.0213623
240	21.4633	14.3089	44.0147	35.5256	10.4987	24.2415	4.0791	0.0521661	0.00780173	2.20355	4.47356	-0.12837	0.0869148	-0.0311051	0.021061
241	21.3082	14.2055	45.1148	34.3114	11.2292	22.2968	3.90464	0.0512583	0.00767972	1.97951	4.01874	-0.137176	0.0933371	-0.0305048	0.0207535
242	20.7279	13.8186	45.2852	32.7983	10.2812	21.7318	3.81144	0.050344	0.00755648	1.91966	3.89723	-0.137623	0.0940665	-0.029904	0.02044
243	20.8293	13.8862	44.7805	32.6928	9.82148	22.0859	3.77705	0.049425	0.00743226	1.97303	4.00557	-0.132708	0.0911185	-0.029304	0.0201209
244	20.9947	15.1181	42.4605	31.8901	8.87084	22.2338	3.90961	0.0485007	0.00730712	2.09966	4.26265	-0.1291	0.0890364	-0.0287043	0.0197964
245	20.7307	16.4501	40.3224	31.3698	8.04311	22.5413	4.0231	0.047571	0.00718104	2.23604	4.53952	-0.124748	0.0864053	-0.0281041	0.0194668
246	20.4052	15.715	40.4407	31.8497	8.63447	22.4298	3.92561	0.0466362	0.00705408	2.21864	4.5042	-0.122777	0.0854142	-0.0275038	0.0191324
247	20.2174	13.4782	40.755	31.0719	8.67786	21.6086	3.81116	0.0456968	0.00692612	2.12008	4.3041	-0.124784	0.0871601	-0.0269035	0.0187933
248	20.4136	13.6091	41.2879	32.5747	8.66958	23.2387	3.67764	0.0447535	0.00679699	2.25168	4.57128	-0.113188	0.0793934	-0.0263036	0.0184499
249	20.9677	13.9785	39.5704	32.0145	9.19796	22.8166	3.74984	0.0438067	0.006667	2.30702	4.68363	-0.112659	0.0793408	-0.0257042	0.0181025
250	20.03	13.3534	37.5106	31.5616	8.52154	23.0401	3.86327	0.0428568	0.00653614	2.45705	4.98822	-0.108966	0.077045	-0.0251056	0.0177511
251	20.1949	15.8114	36.4081	31.1971	8.49918	22.6979	3.8855	0.0419042	0.00640427	2.49383	5.06288	-0.107974	0.076641	-0.0245082	0.017396
252	21.3843	14.2106	35.595	32.5903	7.58251	25.0078	3.87749	0.0409498	0.00627183	2.81162	5.70805	-0.0958668	0.0683015	-0.0239121	0.0170377
253	21.425	16.6924	38.1174	35.8286	5.66441	30.1642	3.53934	0.039994	0.0061388	3.15842	6.4121	-0.0781327	0.0558695	-0.0233175	0.0166765
254	21.3146	15.4218	40.2014	36.7645	7.17865	29.5858	3.26504	0.0390373	0.00600509	2.94836	5.98565	-0.0769802	0.0552645	-0.0227248	0.0163126
255	21.5527	14.3685	41.7481	36.603	8.66247	27.9405	3.06228	0.0380803	0.00587079	2.67886	5.43854	-0.0792182	0.0570734	-0.022134	0.0159462
256	21.7909	14.5272	42.3132	36.578	9.25308	27.325	2.93895	0.0371233	0.00573599	2.58305	5.24402	-0.0788458	0.0570075	-0.0215456	0.0155777
257	21.4505	15.5198	40.4001	34.7901	8.21934	26.5708	3.00065	0.036167	0.00560069	2.63521	5.34992	-0.0788936	0.0572437	-0.0209597	0.0152073
258	20.3445	15.2364	35.581	30.852	5.81605	25.036	3.33059	0.0352119	0.00546487	2.82629	5.73784	-0.0815321	0.0593654	-0.0203766	0.0148353
259	18.8425	10.3002	29.1427	27.218	4.61142	22.6066	3.96527	0.0342584	0.00532867	3.12366	6.34155	-0.0877495	0.0641096	-0.0197964	0.014462
260	17.5515	6.0144	23.5659	23.6707	3.23996	20.4307	4.71247	0.0333279	0.00519239	3.46772	7.04005	-0.0941769	0.0689542	-0.0192403	0.0140876
261	17.0885	6.09453	23.183	22.6919	2.85597	19.8359	4.68	0.0325092	0.0050559	3.4225	6.94824	-0.0947613	0.0691278	-0.0187969	0.0137123
262	17.6043	5.66854	23.2728	22.8275	3.13685	19.6906	4.57334	0.0317762	0.00491927	3.38432	6.87072	-0.0936471	0.0677299	-0.0184397	0.0133365
263	17.5642	5.42284	22.987	23.4997	2.33358	21.1661	4.53717	0.0310298	0.00478251	3.68352	7.47816	-0.0854293	0.0612783	-0.0180695	0.0129604
264	17.8009	5.21833	23.0193	23.9517	4.51456	19.4372	4.43524	0.0302722	0.00464606	3.37774	6.85738	-0.091137	0.0648312	-0.0176879	0.0125843
265	18.8157	4.98211	23.7978	25.7227	5.34447	20.3782	4.19741	0.0295042	0.0045098	3.42388	6.95105	-0.0850476	0.0600417	-0.0172957	0.0122085
266	18.0599	4.94464	23.0045	24.8806	4.27975	20.6008	4.24164	0.0287269	0.00437378	3.58493	7.278	-0.0820019	0.0574369	-0.0168936	0.0118333
267	17.1691	5.04237	22.2115	22.4169	3.52812	18.8888	4.28301	0.0279412	0.00423816	3.39966	6.90187	-0.087622	0.0608997	-0.0164823	0.0114589
268	16.9635	4.99692	21.9604	21.4025	2.80661	18.5959	4.22163	0.0271756	0.00410302	3.38778	6.87775	-0.0866368	0.0599462	-0.0160624	0.0111132
269	16.7749	4.56061	21.3356	21.724	2.7222	19.0018	4.23183	0.0264276	0.00396832	3.56233	7.23212	-0.0823259	0.0568302	-0.0156346	0.010793
270	16.5096	4.13142	20.641	22.0774	3.50927	18.5682	4.25104	0.0256724	0.00383401	3.59789	7.30431	-0.0819311	0.0564532	-0.0151996	0.0104728
271	16.7972	4.27122	21.0685	22.7654	3.59274	19.1727	4.04556	0.024908	0.00370014	3.64142	7.39269	-0.0769729	0.0529375	-0.0147582	0.0101499
272	17.3612	4.56855	21.9298	23.2833	4.04709	19.2363	3.76885	0.0241355	0.00356683	3.5088	7.12343	-0.0744331	0.0510995	-0.014311	0.00982459
273	17.5207	5.35107	22.8717	24.1105	4.03692	20.0736	3.49739	0.0233561	0.0034342	3.51069	7.12728	-0.0690571	0.0473258	-0.0138586	0.00949744
274	17.7957	4.98716	22.7828	24.2298	3.29415	20.9356	3.39533	0.0225706	0.00330254	3.67569	7.46225	-0.0640162	0.0437965	-0.0134018	0.0091688
275	17.4671	4.89826	22.3653	24.9265	4.51938	20.4071	3.33971	0.0217801	0.00317186	3.64973	7.40956	-0.0634129	0.0433124	-0.0129411	0.00883907
276	17.9109	5.04725	22.9581	24.4568	3.91519	20.5416	3.13814	0.0209862	0.00304215	3.57936	7.2667	-0.060747	0.0414257	-0.0124774	0.0085088
277	17.4271	5.09759	22.5246	24.0307	4.39367	19.637	3.07783	0.02019	0.00291353	3.48652	7.07821	-0.0611843	0.0416582	-0.0120116	0.0081784
278	17.1314	4.49328	21.6247	23.0885	3.26284	19.8256	3.08152	0.0193925	0.00278611	3.67076	7.45224	-0.058272	0.0396167	-0.0115442	0.0078483
279	16.7793	3.84614	20.6254	21.9248	2.65813	19.2667	3.09991	0.0185949	0.00266007	3.7355	7.58368	-0.0575165	0.0390437	-0.011076	0.00751891
280	16.6895	3.86876	20.5583	21.9854	3.40763	18.5778	2.98081	0.0177984	0.00253547	3.61639	7.34187	-0.0570936	0.0387019	-0.0106077	0.00719065
281	17.1365	4.02546	21.162	23.0161	3.96522	19.0508	2.76681	0.017004	0.00241239	3.6	7.30858	-0.0533372	0.0361065	-0.01014	0.00686405
282	17.4657	3.5865	21.0522	23.1756	3.91434	19.2612	2.65237	0.0162132	0.00229092	3.65798	7.42629	-0.0502669	0.0339821	-0.00967347	0.00653976
283	16.7743	3.08656	19.8609	21.6546	3.95015	17.7045	2.67739	0.0154271	0.00217119	3.56578	7.23912	-0.0520341	0.0351347	-0.00920891	0.0062182
284	15.3712	3.33036	18.7016	19.5047	3.18908	16.3156	2.70009	0.0146463	0.00205331	3.49079	7.08688	-0.0536786	0.0362024	-0.00874698	0.00589935
285	15.3443	3.55837	18.9027	18.2231	3.57538	14.6477	2.53073	0.013872	0.00193739	3.10029	6.2941	-0.0565975	0.0381281	-0.00828836	0.00558362
286	15.7419	2.46394	18.2058	17.708	2.60738	15.1006	2.48363	0.0131052	0.00182356	3.31779	6.73566	-0.0518778	0.0349093	-0.00783378	0.00527146
287	13.6835	0.213153	13.8967	14.7304	1.49891	13.2315	3.08482	0.0123481	0.0017121	3.82338	7.76209	-0.0558632	0.03755	-0.00738442	0.00496371
288	12.3779	0	12.3779	11.5342	1.09661	10.4376	3.23826	0.0116011	0.0016029	3.36365	6.82877	-0.06705	0.0450206	-0.0069406	0.00466045
289	10.9977	0.572138	11.5698	9.03809	0.118204	8.91989	3.24402	0.0108651	0.00149608	3.08081	6.25455	-0.0730458	0.0489964	-0.00650301	0.00436211
290	9.95589	0.257063	10.213	7.49664	0.0487898	7.44785	3.4436	0.0101414	0.00139175	2.91073	5.90927	-0.0821353	0.0550364	-0.00607233	0.0040691
291	9.06699	0	9.06699	5.88813	0.051219	5.83692	3.5986	0.00943112	0.00129001	2.56197	5.20123	-0.0983526	0.0658364	-0.00564926	0.00378186
292	8.52224	0	8.52224	5.09403	0.17315	4.92088	3.54371	0.00873529	0.001191	2.30897	4.68759	-0.106343	0.0711207	-0.00523449	0.0035008
293	8.30286	0	8.30286	4.94229	0.0834219	4.85887	3.35559	0.00805505	0.00109482	2.34179	4.75422	-0.0995672	0.0665279	-0.0048287	0.00322635
294	8.01034	0	8.01034	4.54529	-0.298215	4.84351	3.19266	0.00739151	0.00100155	2.41725	4.90742	-0.0915377	0.0611038	-0.00443258	0.00295893
295	7.4813	0	7.4813	4.00184	-0.368975	4.37081	3.12136	0.00674579	0.0009113	2.33554	4.74153	-0.0926299	0.0617767	-0.00404683	0.00269897
296	7.12673	0	7.12673	3.27235	-0.740455	4.01281	2.9825	0.006119	0.000824174	2.25365	4.57528	-0.0916249	0.0610538	-0.00367212	0.00244688
297	7.86496	0.0832066	7.94817	3.86176	-0.346481	4.20824	2.42297	0.00551226	0.000740284	2.13008	4.3244	-0.078646	0.0523591	-0.00330916	0.0022031

## Sheet: MRI_POST1_NHP6
																								FM	FM	C2-C3	C2-C3	C5-C6	C5-C6	T4-T5	T4-T5	T10-T11	T10-T11	L3-L4	L3-L4
																							vertebrae Z location:	0		18.9		34.8		76.6		144.9		205.8
Normalized distance from FM (mm)	Perimeter of dura (mm)	Perimeter of spinal cord (mm)	Perimeter of SAS (mm)	Area of dura(mm2)	Area of spinal cord (mm2)	Area of SAS (mm2)	Reynolds number	Flow rate amplitude (ml/s)	Stroke volume (ml)	Hydraulic diameter (mm)	Womerseley number	Mean systolic velocity (cm/s)	Mean diastolic velocity (cm/s)	Flow rate at peak systole (ml/s)	Flow rate at peak diastole (ml/s)	Surface area of dura (cm2)	Surface area of spinal cord (cm2)	Surface area of SAS (cm2)	Volume of dura (ml)	Volume of spinal cord (ml)	Volume of SAS (ml)	Length of subarachnoid space (mm)	Pulse wave velocity (m/s)	Time (ms)	CSF flow rate (ml/s)	Time (ms)	CSF flow rate (ml/s)	Time (ms)	CSF flow rate (ml/s)	Time (ms)	CSF flow rate (ml/s)	Time (ms)	CSF flow rate (ml/s)	Time (ms)	CSF flow rate (ml/s)
0	31.1695	20.7797	75.9943	107.417	68.8369	38.5798	30.3786	0.596339	0.10567	1.96786	3.91394	-1.52847	0.760963	-0.398193	0.198146	64.7122	39.4413	108.579	11.3687	4.38249	6.93516	290.481	0.78116	0	0.0786749	0	0.159318	0	0.13649	0	0.0999731	0	0.00867522	0	0.0109887
1	35.5849	23.7233	77.5439	103.651	47.0775	56.5733	29.466	0.591412	0.10463	2.91708	5.80186	-0.700361	0.348232	-0.395008	0.196405									24	0.0820549	25	0.176208	25	0.10484	25	0.102793	25	-0.107785	25	0.0367887
2	32.5436	21.6958	70.0806	91.976	41.7205	50.2555	32.8994	0.594858	0.105356	2.86639	5.70104	-0.796166	0.396118	-0.397234	0.197624									48	0.0434549	50	0.0634484	50	0.0730296	50	0.0845131	50	-0.00187478	50	0.0815687
3	30.7739	20.6335	60.3957	79.3366	35.3216	44.0151	38.9844	0.605808	0.107663	2.93275	5.83304	-0.919113	0.458018	-0.404326	0.201482									72	-0.133705	75	-0.258402	75	-0.10811	75	0.0629331	75	0.00544522	75	0.0641787
4	29.966	20.4975	50.4635	70.3582	28.9341	41.424	47.5882	0.623852	0.111368	3.28004	6.52376	-1.01196	0.506538	-0.415823	0.208029									96	-0.207755	100	-0.399912	100	-0.29393	100	-0.0157769	100	-0.00270478	100	0.0757287
5	28.6244	19.278	47.9024	61.621	29.1143	32.5067	51.9695	0.650569	0.11629	2.71441	5.39877	-1.3268	0.674569	-0.431294	0.219276									120	-0.194345	125	-0.399142	125	-0.30529	125	-0.0933169	125	-0.00395478	125	0.0656387
6	28.3054	18.0019	46.3073	57.6386	26.1884	31.4502	56.1847	0.685173	0.122355	2.71667	5.40326	-1.43322	0.746036	-0.450627	0.234547									144	-0.161835	150	-0.348622	150	-0.26017	150	-0.139457	150	-0.0163148	150	-0.0236013
7	27.8843	18.3309	46.2152	57.9797	27.1681	30.8116	59.0478	0.724713	0.12923	2.66682	5.30411	-1.53484	0.817892	-0.472792	0.251922									168	-0.114065	175	-0.252182	175	-0.17138	175	-0.144317	175	0.0127252	175	-0.0380813
8	27.3597	18.403	45.7627	58.6501	25.4291	33.221	62.7239	0.768099	0.136723	2.9049	5.77764	-1.49858	0.816077	-0.497189	0.27091									192	-0.0765751	200	-0.187542	200	-0.121	200	-0.145057	200	-0.0145648	200	-0.0626813
9	28.0185	17.761	45.7795	59.0749	25.4496	33.6253	65.9636	0.814235	0.144648	2.93827	5.84402	-1.55727	0.866282	-0.523227	0.291008									216	-0.0550451	225	-0.113692	225	-0.0920304	225	-0.141177	225	-0.0129048	225	-0.0725013
10	27.9574	17.5641	45.5215	57.6576	25.5561	32.1015	69.796	0.862004	0.152814	2.82015	5.60909	-1.71759	0.973369	-0.550265	0.311739									240	-0.0293651	250	-0.0471516	250	-0.0772504	250	-0.109537	250	-9.47808e-05	250	-0.0591013
11	26.92	17.4433	44.3633	55.3051	24.3196	30.9855	75.2266	0.910278	0.161029	2.79492	5.5589	-1.86426	1.07362	-0.577628	0.33265									264	0.00870486	275	0.0846384	275	0.0256896	275	-0.0787969	275	-0.00476478	275	-0.0894713
12	26.5001	17.098	43.598	54.1317	23.9095	30.2222	80.0392	0.95791	0.169098	2.7748	5.51888	-2.00518	1.17191	-0.60463	0.353279									288	0.0451849	300	0.138168	300	0.0822396	300	-0.0403169	300	-0.00384478	300	-0.0641513
13	26.7619	17.6687	44.4306	53.5725	25.1497	28.4228	81.9345	1.00373	0.176822	2.55896	5.0896	-2.21865	1.31286	-0.63059	0.373142									312	0.0452149	325	0.0817384	325	0.10885	325	-0.00917688	325	0.00688522	325	-0.0271113
14	26.0045	17.6817	43.6862	51.2022	23.1567	28.0456	86.5243	1.04659	0.184005	2.56747	5.10652	-2.33951	1.39988	-0.654818	0.391772									336	0.0469049	350	0.0380584	350	0.0618696	350	0.0181831	350	0.00962522	350	-0.0339413
15	25.3222	17.6006	42.9228	49.0419	24.4892	24.5527	90.9774	1.08516	0.190429	2.28793	4.55053	-2.75717	1.66544	-0.676525	0.408635									360	0.0398149	375	0.0355884	375	0.0445296	375	0.0420931	375	0.0221952	375	0.000678733
16	24.9173	16.9185	41.8358	46.1841	23.4959	22.6882	95.8842	1.11799	0.195828	2.16884	4.31367	-3.06598	1.86725	-0.694845	0.423142									384	0.0435549	400	0.0668484	400	0.0369296	400	0.0559831	400	0.00513522	400	0.0312487
17	24.4414	17.2552	41.6967	45.4206	23.3194	22.1012	98.2967	1.1456	0.200308	2.12019	4.21691	-3.21337	1.97084	-0.710092	0.435505									408	0.0438149	425	0.0839984	425	0.0581196	425	0.0462531	425	0.0428852	425	0.0306687
18	24.4696	17.5558	42.0253	44.9172	23.5562	21.361	99.2113	1.16817	0.203899	2.03345	4.04439	-3.38375	2.08846	-0.722357	0.445812									432	0.0473449	450	0.113618	450	0.0618796	450	0.0527531	450	0.0462952	450	0.0381987
19	24.4122	17.2961	41.7083	44.9628	22.8641	22.0987	101.286	1.18593	0.206641	2.12047	4.21747	-3.31645	2.05802	-0.731771	0.454156									456	0.0476849	475	0.157098	475	0.0657496	475	0.0687231	475	0.0166252	475	0.0492887
20	24.1857	17.3468	41.5325	44.7365	22.7203	22.0162	102.631	1.19913	0.20858	2.12092	4.21835	-3.36147	2.09708	-0.738477	0.46065									480	0.0713149	500	0.208358	500	0.13372	500	0.0695531	500	0.0109552	500	-0.00396127
21	24.0543	17.462	41.5164	44.2816	22.6497	21.6319	103.255	1.20801	0.209759	2.08499	4.1469	-3.43852	2.15464	-0.742625	0.465386									504	0.0951049	525	0.223148	525	0.16363	525	0.0612831	525	-0.00808478	525	0.0132587
22	24.2639	16.9647	41.2286	44.4214	21.5621	22.8594	104.214	1.2128	0.210215	2.21787	4.41119	-3.25626	2.04922	-0.744358	0.46844									528	0.0984149	550	0.214708	550	0.18036	550	0.0706831	550	0.00747522	550	-0.000471267
23	24.813	17.1567	41.9697	44.7807	22.1045	22.6762	102.327	1.21372	0.209991	2.1628	4.30166	-3.28262	2.07387	-0.743815	0.469904									552	0.0804849	575	0.193748	575	0.1268	575	0.0988531	575	0.0134552	575	-0.0185613
24	24.7879	18.845	43.6329	45.54	24.2361	21.304	98.0432	1.21101	0.209129	1.95321	3.8848	-3.48008	2.20628	-0.741139	0.46987
25	24.2224	18.6515	42.8739	48.0788	25.1384	22.9404	99.1358	1.2047	0.207639	2.14047	4.25725	-3.21111	2.04229	-0.736362	0.468341
26	25.6874	18.8814	44.5688	51.6354	26.828	24.8075	94.5325	1.19512	0.205573	2.2259	4.42717	-2.94467	1.87826	-0.729675	0.465444
27	26.4614	18.4361	44.8975	52.3147	26.3146	26.0001	92.7361	1.18277	0.203013	2.31639	4.60714	-2.77583	1.77555	-0.721347	0.46142
28	25.9493	18.7193	44.6686	52.0861	26.6222	25.4639	91.9403	1.16783	0.200001	2.28006	4.53489	-2.79541	1.79279	-0.711522	0.456309
29	26.9674	19.5352	46.5026	53.0257	26.8665	26.1591	87.0972	1.15055	0.19658	2.24991	4.47491	-2.68303	1.72461	-0.70035	0.450199
30	27.3217	19.5526	46.8743	53.2836	26.9097	26.3739	84.7769	1.13119	0.192795	2.25044	4.47596	-2.61077	1.68209	-0.687965	0.443229
31	25.9847	19.0251	45.0098	52.1623	27.3505	24.8118	86.4942	1.11	0.188688	2.20482	4.38524	-2.71989	1.75622	-0.674495	0.435505
32	25.9081	19.124	45.0321	51.6352	27.4964	24.1388	84.5799	1.08667	0.184206	2.14382	4.2639	-2.73569	1.77016	-0.659755	0.426913
33	26.5776	18.9608	45.5384	51.0568	26.178	24.8787	81.5179	1.06034	0.179178	2.18494	4.34568	-2.58626	1.67765	-0.643151	0.417185
34	25.5158	19.0575	44.5733	49.4099	25.7369	23.673	81.0277	1.03276	0.173931	2.12464	4.22575	-2.64352	1.71949	-0.625741	0.407019
35	25.6209	18.3375	43.9584	48.4626	24.4787	23.9839	79.8005	1.00432	0.168525	2.18244	4.34071	-2.53388	1.65381	-0.607693	0.396631
36	25.5062	19.0776	44.5838	50.1788	25.9584	24.2204	76.2871	0.97547	0.163017	2.17303	4.322	-2.43286	1.59503	-0.589185	0.386286
37	26.1905	19.1941	45.3847	51.0721	26.3894	24.6827	72.5468	0.947252	0.157462	2.17538	4.32668	-2.31134	1.52698	-0.570399	0.376852
38	26.7823	19.0826	45.8649	52.0332	26.725	25.3081	69.4053	0.923135	0.151914	2.2072	4.38996	-2.17909	1.46847	-0.551499	0.371636
39	26.6765	19.14	45.8165	52.1047	27.2363	24.8684	67.1087	0.899745	0.146431	2.17157	4.3191	-2.14259	1.47632	-0.532685	0.36706
40	25.9255	18.1283	44.0538	50.2823	24.0273	26.255	67.3621	0.876576	0.141069	2.38388	4.74138	-1.9586	1.38083	-0.51413	0.362445
41	25.3407	18.5549	43.8956	49.635	26.165	23.47	65.2219	0.853858	0.135888	2.13871	4.25374	-2.11347	1.52481	-0.496007	0.357851
42	25.4284	18.1588	43.5872	48.5492	23.973	24.5761	63.3707	0.831868	0.130944	2.25538	4.48579	-1.94746	1.4378	-0.478546	0.353322
43	25.0101	17.8529	42.8629	47.9318	23.2651	24.6666	62.2009	0.810851	0.126288	2.30195	4.57843	-1.87263	1.41462	-0.461913	0.348938
44	24.9452	18.0458	42.9911	47.7199	22.6834	25.0366	59.9135	0.790981	0.121967	2.32946	4.63313	-1.78248	1.377	-0.446241	0.34474
45	25.3487	17.8193	43.168	47.1115	21.5094	25.6021	57.7028	0.772269	0.117982	2.3723	4.71835	-1.68582	1.33096	-0.431544	0.340725
46	24.5978	17.1704	41.7682	47.3525	22.5539	24.7986	57.7412	0.75471	0.114323	2.37486	4.72343	-1.68493	1.3587	-0.417822	0.336888
47	24.2938	17.6013	41.8951	45.5716	20.5061	25.0655	55.8067	0.738258	0.110982	2.39313	4.75978	-1.61616	1.32952	-0.405037	0.333221
48	23.4049	16.1309	39.5358	41.1632	18.821	22.3422	57.4288	0.72288	0.107946	2.25831	4.49162	-1.76481	1.48083	-0.393147	0.329733
49	22.9346	14.9947	37.9293	39.7517	16.9467	22.805	58.1521	0.708532	0.105206	2.40642	4.78621	-1.67755	1.43265	-0.382121	0.326411
50	22.9682	15.2468	38.215	40.3734	16.6781	23.6953	56.1887	0.695183	0.10275	2.48011	4.93276	-1.57023	1.36449	-0.371942	0.323242
51	22.9481	14.9674	37.9155	40.0197	17.8525	22.1672	55.1985	0.682818	0.100564	2.33781	4.64974	-1.63859	1.44755	-0.362601	0.320217
52	22.9197	14.8894	37.809	39.1951	17.8904	21.3047	54.0512	0.671381	0.0986354	2.25396	4.48296	-1.66179	1.4895	-0.35405	0.31733
53	22.0316	15.0742	37.1057	37.0953	17.6657	19.4297	53.8643	0.660826	0.0969493	2.09297	4.16278	-1.78838	1.62543	-0.346252	0.314575
54	21.7494	14.8964	36.6458	35.7275	16.8313	18.8962	53.4223	0.651128	0.0954926	2.06264	4.10244	-1.79567	1.65139	-0.339176	0.311952
55	21.4891	14.0119	35.501	34.8835	15.69	19.1936	54.1334	0.642279	0.0942506	2.1641	4.30425	-1.73408	1.61235	-0.332819	0.30946
56	21.1241	13.1481	34.2722	34.0829	14.7447	19.3382	55.1012	0.634241	0.0932084	2.25749	4.49	-1.69185	1.58804	-0.327155	0.307086
57	20.8695	13.1366	34.0061	33.5823	14.0193	19.5629	54.6793	0.626953	0.0923524	2.30108	4.57669	-1.64684	1.55825	-0.322137	0.304817
58	20.3709	13.1202	33.4911	32.1406	13.5178	18.6228	54.7688	0.620373	0.0916725	2.22277	4.42093	-1.71063	1.62969	-0.317729	0.302645
59	20.0668	12.724	32.7908	30.7859	12.7349	18.0509	55.2551	0.61447	0.0911574	2.20222	4.38007	-1.74015	1.66609	-0.313906	0.300564
60	19.912	12.4848	32.3968	30.4995	12.7413	17.7582	55.3518	0.609245	0.0907955	2.19197	4.35967	-1.75232	1.68424	-0.310667	0.298578
61	20.2545	12.5341	32.7886	30.5198	13.405	17.1148	54.2503	0.604668	0.0905765	2.08846	4.1538	-1.79983	1.73381	-0.307981	0.296687
62	20.713	12.8193	33.5324	31.3795	13.6101	17.7694	52.6368	0.600663	0.090491	2.11998	4.2165	-1.72247	1.66096	-0.305791	0.294872
63	20.27	13.446	33.716	31.9888	14.3145	17.6743	52.0658	0.597189	0.0905303	2.09867	4.17411	-1.72486	1.66272	-0.304067	0.293122
64	20.5315	13.8131	34.3446	31.4256	14.4631	16.9625	50.89	0.594232	0.0906843	1.97544	3.92901	-1.78743	1.72036	-0.302804	0.291429
65	20.8214	13.1413	33.9627	31.778	13.8767	17.9014	51.3436	0.591789	0.0909457	2.10963	4.1959	-1.68717	1.61906	-0.301993	0.289797
66	20.2662	12.9435	33.2097	32.7196	13.8937	18.8258	52.419	0.589799	0.0913056	2.26653	4.50796	-1.60637	1.53552	-0.301566	0.288233
67	20.9252	12.8004	33.7256	33.614	13.5385	20.0755	51.5989	0.5882	0.0917547	2.38107	4.73578	-1.50278	1.42901	-0.30149	0.28671
68	21.0715	12.5439	33.6153	33.3966	13.8562	19.5404	51.8163	0.58697	0.0922847	2.32575	4.62574	-1.54534	1.46076	-0.301754	0.285216
69	20.7391	12.4976	33.2368	32.9666	12.6237	20.3428	52.51	0.58612	0.0928878	2.44831	4.86952	-1.48664	1.39507	-0.302366	0.283754
70	21.0266	12.3713	33.3979	32.9925	13.1093	19.8831	52.4083	0.585584	0.093556	2.38135	4.73633	-1.52517	1.42006	-0.303245	0.282339
71	21.2836	12.288	33.5716	33.6886	13.4932	20.1954	52.3305	0.585297	0.0942801	2.40622	4.78581	-1.50715	1.3912	-0.30436	0.280937
72	21.0926	12.883	33.9757	34.0242	13.4888	20.5354	51.9371	0.585244	0.0950508	2.4177	4.80863	-1.48869	1.36127	-0.305703	0.279541
73	21.2408	12.1652	33.406	34.2189	13.5478	20.6711	53.0941	0.585443	0.0958605	2.47576	4.92412	-1.48881	1.34794	-0.307276	0.278168
74	20.9795	12.005	32.9845	35.2321	12.1226	23.1095	54.0754	0.585791	0.0966996	2.80331	5.57559	-1.33782	1.19834	-0.308993	0.276798
75	21.5537	12.5428	34.0966	34.9964	13.6812	21.3153	52.6192	0.586239	0.0975602	2.50055	4.97343	-1.45832	1.29212	-0.310829	0.27541
76	21.5066	12.1308	33.6374	34.4348	13.7023	20.7325	53.6761	0.58685	0.0984332	2.4654	4.90351	-1.50879	1.32181	-0.312808	0.274042
77	21.4268	12.3171	33.7439	34.6277	13.5493	21.0784	53.8588	0.587507	0.099307	2.49863	4.96961	-1.49378	1.29347	-0.314865	0.272641
78	20.9166	12.3412	33.2578	34.0114	13.5686	20.4428	55.008	0.588182	0.100177	2.45868	4.89015	-1.55048	1.32683	-0.316948	0.271234
79	21.0274	12.2752	33.3026	34.5976	11.8223	22.7753	55.3006	0.588861	0.101029	2.73552	5.44075	-1.402	1.1856	-0.319067	0.269794
80	21.2125	12.355	33.5675	34.8009	13.398	21.4029	55.2287	0.589523	0.101858	2.5506	5.07296	-1.50146	1.25431	-0.321186	0.268337
81	21.4562	12.1511	33.6073	34.8797	12.8398	22.0399	55.5159	0.590075	0.102651	2.62322	5.2174	-1.46683	1.21094	-0.32324	0.266835
82	21.117	12.0771	33.1941	35.0478	13.3065	21.7412	56.5573	0.590551	0.103402	2.61986	5.21072	-1.49608	1.22036	-0.325241	0.26531
83	21.0938	11.8368	32.9306	34.5768	12.9486	21.6282	57.342	0.590889	0.104099	2.62714	5.2252	-1.51259	1.21945	-0.327145	0.263744
84	21.3026	11.9702	33.2728	34.328	11.4882	22.8398	57.0558	0.591027	0.104736	2.74542	5.46044	-1.441	1.14867	-0.328892	0.262136
85	20.9451	11.977	32.9221	33.6402	12.4882	21.1521	57.9494	0.590991	0.105301	2.56911	5.10978	-1.56662	1.23443	-0.330505	0.260485
86	20.5317	11.8404	32.3721	33.6777	12.3445	21.3332	59.1851	0.591403	0.105785	2.63658	5.24398	-1.55654	1.21698	-0.331914	0.259489
87	21.0901	11.6426	32.7327	34.2749	12.4997	21.7752	58.7408	0.592886	0.10618	2.6611	5.29273	-1.5297	1.19311	-0.333089	0.259798
88	21.2541	11.6691	32.9233	34.8182	11.1691	23.649	58.5586	0.59461	0.106475	2.87327	5.71473	-1.41624	1.10492	-0.334015	0.260594
89	21.3213	11.6786	33	35.4527	11.3224	24.1303	58.5311	0.596024	0.10666	2.92495	5.81752	-1.38695	1.08337	-0.334636	0.261388
90	21.342	11.3042	32.6462	35.5497	12.0326	23.5171	59.2253	0.596991	0.10673	2.88133	5.73076	-1.42455	1.11451	-0.334945	0.262046
91	21.5466	11.6419	33.1885	35.2782	11.8709	23.4073	58.2702	0.597429	0.10668	2.82189	5.61254	-1.4309	1.12149	-0.334925	0.262504
92	21.3635	11.731	33.0946	34.8742	12.5056	22.3686	58.3654	0.597301	0.106512	2.70241	5.37491	-1.49847	1.17679	-0.334567	0.262734
93	20.926	11.6803	32.6063	34.0118	11.4588	22.553	59.1067	0.59661	0.106231	2.76683	5.50302	-1.48314	1.16691	-0.333896	0.262714
94	20.7986	11.6534	32.452	33.4418	11.0247	22.4171	59.2127	0.595335	0.105839	2.76272	5.49485	-1.48764	1.17272	-0.33291	0.262425
95	20.7833	11.4935	32.2769	33.7515	12.05	21.7015	59.301	0.593486	0.105339	2.68947	5.34918	-1.52822	1.20684	-0.33161	0.261876
96	20.9476	11.3284	32.2759	34.7247	11.8216	22.903	59.0181	0.59108	0.104733	2.83814	5.64486	-1.44422	1.14244	-0.330014	0.261066
97	21.2646	11.2821	32.5468	35.507	11.6071	23.8999	58.1944	0.588103	0.104026	2.93759	5.84265	-1.37293	1.08784	-0.328119	0.259984
98	21.3166	11.2886	32.6052	35.2147	11.1143	24.1004	57.7005	0.584574	0.103219	2.95724	5.88174	-1.35304	1.07367	-0.325933	0.258641
99	20.9452	11.158	32.1032	34.285	10.5752	23.7098	58.161	0.580513	0.102316	2.95309	5.8735	-1.36789	1.08701	-0.323472	0.257041
100	20.4791	11.3638	31.8429	33.5736	11.4076	22.166	58.1393	0.575918	0.101321	2.78442	5.53802	-1.44699	1.15128	-0.320733	0.255186
101	20.5008	11.4153	31.9161	33.3705	11.4246	21.9459	57.4593	0.570807	0.100237	2.75026	5.47007	-1.44825	1.15364	-0.31772	0.253087
102	20.6609	11.4083	32.0692	33.3214	11.843	21.4784	56.6164	0.565197	0.0990654	2.67908	5.3285	-1.46445	1.16775	-0.314453	0.250745
103	21.0404	11.637	32.6774	33.6387	11.2612	22.3775	54.9247	0.559107	0.0978104	2.74031	5.45029	-1.39104	1.11024	-0.310936	0.248171
104	20.4464	11.6605	32.1069	33.7744	10.6446	23.1298	55.2201	0.552538	0.0964753	2.88141	5.73093	-1.32909	1.06173	-0.307165	0.245373
105	20.7327	11.4259	32.1586	34.1988	12.0274	22.1714	54.4217	0.545509	0.0950643	2.75727	5.48401	-1.36853	1.09405	-0.303154	0.242355
106	21.0425	11.7372	32.7797	34.8425	11.6241	23.2184	52.635	0.538056	0.0935796	2.83318	5.63499	-1.28753	1.03001	-0.298921	0.239135
107	20.9016	11.6457	32.5473	34.6637	11.8493	22.8144	52.2221	0.530173	0.0920241	2.80376	5.57648	-1.29125	1.03357	-0.294467	0.235706
108	21.3384	11.3234	32.6618	34.0647	10.4234	23.6413	51.2122	0.521895	0.0904013	2.89522	5.75839	-1.22595	0.981886	-0.289794	0.232101
109	20.8762	11.6019	32.478	34.0353	11.3166	22.7187	50.6343	0.513214	0.0887143	2.79801	5.56505	-1.25409	1.00491	-0.284912	0.228302
110	20.8342	11.2259	32.0601	33.9866	11.6143	22.3724	50.3799	0.504177	0.0869668	2.79151	5.55213	-1.25093	1.0029	-0.27983	0.224347
111	20.516	10.9994	31.5154	33.875	10.8708	23.0042	50.2905	0.494787	0.0851635	2.92015	5.80797	-1.19363	0.957394	-0.274564	0.220223
112	20.8844	11.7258	32.6102	33.7627	11.9157	21.847	47.6343	0.485076	0.0833058	2.67981	5.32995	-1.23196	0.98858	-0.269121	0.215955
113	20.5654	11.781	32.3464	33.9586	10.6685	23.2902	47.0202	0.475056	0.0813964	2.88011	5.72834	-1.13146	0.908394	-0.263502	0.211553
114	21.0096	11.8689	32.8785	34.52	12.5107	22.0093	45.2446	0.464724	0.0794386	2.67778	5.32592	-1.17104	0.940628	-0.257716	0.207008
115	21.4606	11.5493	33.0099	34.743	12.222	22.521	44.0248	0.454151	0.0774366	2.72898	5.42775	-1.11806	0.898686	-0.251775	0.202376
116	20.8271	11.3707	32.1978	34.4807	11.7596	22.7211	44.0441	0.443325	0.0753957	2.82292	5.61459	-1.08135	0.869855	-0.245689	0.197636
117	20.3449	12.3577	32.7026	32.2434	12.9125	19.3309	42.2701	0.432268	0.0733173	2.36561	4.70504	-1.24281	1.00065	-0.239466	0.192802
118	20.0059	13.3071	33.313	31.1362	13.2142	17.922	40.3956	0.421018	0.0712047	2.15236	4.2809	-1.30105	1.04871	-0.233116	0.187902
119	19.8203	12.9686	32.7889	31.3513	14.1586	17.1927	39.8974	0.409599	0.0690609	2.09726	4.17131	-1.31836	1.06419	-0.226649	0.18295
120	20.5798	12.32	32.8997	32.3401	13.3373	19.0028	38.6126	0.398024	0.0668914	2.30997	4.59436	-1.16228	0.939777	-0.220074	0.17795
121	20.2151	11.94	32.1551	33.4626	13.2226	20.2399	38.3064	0.386314	0.0646979	2.51895	5.01002	-1.05508	0.854903	-0.213399	0.172915
122	21.042	12.2606	33.3026	34.0485	12.8318	21.2167	35.8505	0.374493	0.0624832	2.54861	5.069	-0.974682	0.791752	-0.206635	0.167858
123	21.2888	11.9029	33.1917	35.3439	11.2732	24.0707	34.7417	0.362583	0.0602534	2.90349	5.77483	-0.835185	0.680446	-0.199791	0.162793
124	21.9889	11.8867	33.8756	37.1486	11.9839	25.1648	32.8861	0.350617	0.0580101	2.97242	5.91194	-0.766466	0.626845	-0.192875	0.157741
125	22.3884	11.9561	34.3445	38.5419	12.1895	26.3524	31.2429	0.338609	0.055757	3.0691	6.10423	-0.706606	0.580415	-0.185898	0.152711
126	22.0508	11.8903	33.9411	38.0637	12.4067	25.657	30.4154	0.326575	0.053498	3.02285	6.01224	-0.697686	0.576196	-0.178869	0.147706
127	21.6498	11.7981	33.4479	36.4175	11.9339	24.4836	29.6438	0.314532	0.051237	2.92784	5.82327	-0.701608	0.58295	-0.171796	0.142735
128	21.1538	12.013	33.1668	35.1113	11.7664	23.3448	28.6592	0.302496	0.0489774	2.81518	5.5992	-0.705703	0.590578	-0.16469	0.137806
129	20.822	11.8807	32.7027	34.1632	11.9302	22.233	27.8054	0.290482	0.0467233	2.71918	5.40826	-0.708612	0.597865	-0.157559	0.132923
130	21.0081	11.5994	32.6074	34.2052	11.876	22.3292	26.6307	0.278511	0.0444792	2.7389	5.44747	-0.67425	0.57416	-0.150413	0.128099
131	21.2139	11.6997	32.9137	35.0701	12.1881	22.882	25.1257	0.266607	0.0422492	2.78083	5.53088	-0.626176	0.539115	-0.143261	0.123346
132	21.4138	12.1712	33.5851	35.7665	12.2156	23.5509	23.4119	0.254778	0.0400379	2.80455	5.57805	-0.578733	0.504459	-0.136113	0.118665
133	21.9922	12.6845	34.6768	37.0692	12.6362	24.433	21.4815	0.243023	0.0378506	2.81851	5.60583	-0.528102	0.466918	-0.128979	0.114045
134	22.416	12.3839	34.8	38.4015	13.3012	25.1003	20.2093	0.231368	0.0356921	2.88657	5.74119	-0.485944	0.436542	-0.12187	0.109498
135	22.3284	11.9413	34.2697	39.1046	12.7951	26.3095	19.338	0.219836	0.0335684	3.07051	6.10702	-0.437205	0.39992	-0.114796	0.105039
136	22.4604	12.2366	34.697	40.3774	13.0827	27.2948	17.9337	0.208421	0.0314857	3.14707	6.2593	-0.394756	0.36875	-0.107763	0.100658
137	22.7816	12.1862	34.9678	39.7218	12.9891	26.7328	16.6324	0.197133	0.0294505	3.05772	6.08159	-0.37689	0.360417	-0.10078	0.0963525
138	22.0595	12.0258	34.0854	36.8957	12.025	24.8707	15.8896	0.186003	0.0274689	2.91543	5.79859	-0.378342	0.37181	-0.0938567	0.0921465
139	20.9634	12.0884	33.0519	34.9468	12.8183	22.1285	15.2015	0.17502	0.025547	2.67856	5.32747	-0.393093	0.397726	-0.0870015	0.0880188
140	20.924	12.7656	33.6896	34.2108	12.5052	21.7056	13.745	0.164204	0.0236921	2.57715	5.12577	-0.369477	0.386877	-0.0802241	0.0839798
141	21.1929	12.2511	33.444	34.6346	13.3757	21.2589	12.6864	0.153574	0.0219096	2.54405	5.05994	-0.346214	0.37674	-0.0735337	0.0800404
142	20.6615	12.0252	32.6867	34.9974	12.4798	22.5176	11.834	0.143123	0.020205	2.75388	5.47727	-0.298569	0.33948	-0.0669408	0.0761822
143	21.7836	12.2006	33.9842	35.8378	11.1013	24.7365	10.2667	0.132893	0.0185836	2.91124	5.79025	-0.244318	0.292868	-0.0604587	0.0724347
144	21.1794	12.5088	33.6882	35.9017	12.489	23.4126	9.27158	0.122866	0.017049	2.77985	5.52893	-0.231168	0.29384	-0.0540923	0.0687737
145	22.0773	12.4548	34.5321	37.0465	12.9421	24.1044	8.06288	0.113447	0.0156124	2.79237	5.55383	-0.200073	0.270569	-0.048227	0.0652199
146	22.3465	13.147	35.4935	37.9863	13.7332	24.2531	7.46906	0.107705	0.0143465	2.73335	5.43644	-0.189574	0.255029	-0.0459294	0.0617753
147	22.2439	13.0964	35.3404	39.1906	12.2373	26.9533	7.30048	0.103127	0.0133419	3.05071	6.06764	-0.165837	0.216775	-0.0446987	0.0584282
148	22.0032	13.4309	35.4341	40.6138	13.7064	26.9074	7.09824	0.0987931	0.0126082	3.03755	6.04147	-0.161944	0.205214	-0.0435747	0.0552185
149	23.4267	13.1073	36.534	40.5425	14.5436	25.9989	6.7214	0.09464	0.0123448	2.84662	5.66174	-0.163632	0.200382	-0.0425422	0.0520978
150	22.3222	13.1484	35.4706	39.3145	13.3019	26.0126	6.77007	0.0907448	0.012437	2.93355	5.83462	-0.159936	0.188914	-0.0416035	0.0491413
151	22.5409	13.2404	35.7814	38.3144	13.6716	24.6428	6.5754	0.0870315	0.0128669	2.75495	5.4794	-0.16543	0.187763	-0.0407608	0.0462707
152	21.9691	12.3791	34.3482	37.5817	11.842	25.7397	6.72553	0.0835937	0.0133928	2.99867	5.96415	-0.155523	0.169385	-0.040018	0.0435756
153	22.0201	13.4201	35.4402	37.5025	13.8213	23.6812	6.73112	0.0840886	0.0139722	2.67457	5.31954	-0.174789	0.180739	-0.0413288	0.0427598
154	21.5999	13.3939	34.9938	36.898	14.4634	22.4346	7.52751	0.0909102	0.0145937	2.56422	5.10005	-0.203546	0.202015	-0.0456214	0.0452888
155	21.0533	13.1917	34.245	34.323	13.7379	20.5851	8.45839	0.0984275	0.0152544	2.40384	4.78106	-0.244341	0.234988	-0.0501641	0.0482634
156	20.4534	13.6651	34.1186	33.2709	14.4808	18.7901	9.22613	0.105743	0.0159511	2.20294	4.38149	-0.291012	0.273149	-0.0545364	0.0512063
157	21.4593	13.8141	35.2735	35.337	13.6386	21.6984	9.61611	0.112883	0.0166802	2.45758	4.88794	-0.272247	0.250776	-0.0587796	0.054103
158	21.7949	13.671	35.4658	37.142	15.0855	22.0565	10.2317	0.119802	0.0174375	2.48753	4.94752	-0.285241	0.258336	-0.0628626	0.0569397
159	21.6805	13.206	34.8866	37.6909	14.0764	23.6146	11.052	0.126487	0.0182189	2.70908	5.38818	-0.283087	0.253207	-0.0667758	0.0597108
160	22.0177	13.4768	35.4945	37.884	13.9733	23.9107	11.4664	0.132935	0.0190273	2.69582	5.3618	-0.295079	0.261136	-0.070522	0.0624134
161	22.1694	13.1164	35.2859	37.8417	14.3736	23.4681	12.127	0.139131	0.0198667	2.6605	5.29155	-0.315834	0.277144	-0.0741036	0.0650278
162	21.8541	13.4228	35.2768	38.2324	14.005	24.2275	12.6831	0.145084	0.0207313	2.74672	5.46304	-0.320043	0.278937	-0.0775235	0.0675602
163	22.1449	13.4925	35.6375	38.9344	15.2646	23.6698	13.0888	0.150817	0.0216181	2.65719	5.28496	-0.34218	0.296336	-0.0808183	0.0699985
164	22.1314	13.4767	35.6081	38.9074	15.9145	22.9929	13.6141	0.156326	0.022524	2.58294	5.13728	-0.365231	0.314634	-0.0839801	0.0723457
165	21.868	13.7495	35.6175	37.771	15.6657	22.1053	14.0965	0.161582	0.0234455	2.48285	4.93821	-0.394376	0.338143	-0.0869895	0.0745923
166	21.8862	13.7828	35.669	37.2941	15.1411	22.153	14.5397	0.166589	0.0243825	2.48442	4.94134	-0.405892	0.346706	-0.0898479	0.0767413
167	21.7156	13.9061	35.6216	36.9269	15.1675	21.7594	14.9977	0.171353	0.0253345	2.4434	4.85974	-0.427073	0.363539	-0.0925578	0.0787954
168	21.3679	13.995	35.3629	36.0076	15.7365	20.2712	15.5286	0.175863	0.0262993	2.29285	4.56032	-0.469396	0.398424	-0.0951218	0.0807409
169	21.1207	13.5799	34.7006	35.9789	15.2203	20.7586	16.2296	0.180126	0.027276	2.3944	4.76229	-0.470477	0.398343	-0.0975426	0.0825832
170	21.506	13.6117	35.1177	36.1541	15.2696	20.8844	16.4178	0.184159	0.0282649	2.38475	4.7431	-0.479584	0.405108	-0.0998285	0.0843306
171	21.8743	14.3439	36.2182	35.8869	15.8153	20.0716	16.2577	0.187977	0.0292649	2.21743	4.41032	-0.508532	0.428666	-0.102	0.0859773
172	21.2614	14.5295	35.7909	36.2994	15.6643	20.6351	16.7821	0.191577	0.0302718	2.3061	4.58666	-0.504536	0.424325	-0.104059	0.0875177
173	21.4496	14.5218	35.9713	37.3896	17.2076	20.182	17.0074	0.19494	0.0312823	2.24444	4.46404	-0.525142	0.440752	-0.105986	0.0889536
174	21.9594	14.6913	36.6507	38.2944	17.6477	20.6467	16.9742	0.198071	0.0322964	2.25325	4.48156	-0.522268	0.437511	-0.107782	0.090289
175	22.572	14.57	37.142	39.426	17.7073	21.7187	17.0124	0.200982	0.0333148	2.33892	4.65195	-0.504072	0.421545	-0.109451	0.0915306
176	23.3178	14.807	38.1248	40.938	17.6801	23.2579	16.8053	0.203675	0.0343357	2.44109	4.85516	-0.478939	0.399928	-0.110995	0.0926803
177	22.9216	14.9156	37.8372	41.7426	16.3949	25.3477	17.1488	0.206148	0.0353573	2.68021	5.33076	-0.444761	0.370829	-0.112416	0.093732
178	23.1519	15.2419	38.3938	42.8579	19.7496	23.1083	17.0984	0.208404	0.0363792	2.4074	4.78814	-0.49222	0.409857	-0.113717	0.0946876
179	23.9137	15.7864	39.7001	44.5165	20.7515	23.765	16.7056	0.210449	0.0374021	2.39482	4.76313	-0.483784	0.402303	-0.1149	0.0955493
180	23.7422	16.4936	40.2358	44.0696	21.6035	22.466	16.637	0.212294	0.038427	2.23344	4.44216	-0.516231	0.428739	-0.115974	0.096319
181	23.8894	16.3825	40.272	43.7292	21.283	22.4462	16.7665	0.213977	0.0394509	2.22977	4.43485	-0.521373	0.432331	-0.116978	0.0969989
182	23.396	16.1851	39.5811	43.673	19.7675	23.9055	17.1901	0.215463	0.0404731	2.41569	4.80464	-0.493225	0.40836	-0.117872	0.0975911
183	23.3891	15.1483	38.5374	44.0135	21.4816	22.5319	17.7732	0.216756	0.0414941	2.3386	4.65131	-0.526708	0.435444	-0.118658	0.0980976
184	23.8724	16.2154	40.0878	45.138	21.1114	24.0267	17.1832	0.21786	0.0425142	2.39745	4.76835	-0.496702	0.41005	-0.11934	0.0985204
185	24.1722	16.9286	41.1008	45.6245	22.2412	23.3833	16.8407	0.218778	0.0435306	2.27575	4.5263	-0.512841	0.422787	-0.119917	0.0988603
186	24.3836	16.9862	41.3699	45.3858	22.1572	23.2286	16.7976	0.219513	0.0445428	2.24595	4.46704	-0.518301	0.426715	-0.120394	0.0991197
187	24.2879	17.0603	41.3482	47.7024	23.8362	23.8662	16.8593	0.220075	0.0455538	2.30881	4.59205	-0.506067	0.4161	-0.120773	0.0993019
188	24.4046	17.1465	44.3808	47.9752	24.9581	22.3096	15.7526	0.220466	0.046559	2.01301	4.00374	-0.542923	0.445829	-0.121057	0.0994087
189	25.0569	17.8686	46.0671	48.3744	24.8438	22.7452	15.1939	0.220692	0.0475586	1.97499	3.92812	-0.53313	0.437248	-0.121249	0.0994424
190	25.3193	17.5431	46.0041	50.3272	25.8275	23.7143	15.2257	0.220756	0.0485548	2.06202	4.10122	-0.511853	0.419287	-0.121351	0.0994049
191	25.8405	18.3653	47.3474	51.4119	24.9738	25.6527	14.7984	0.220665	0.0495437	2.1666	4.30922	-0.473652	0.387534	-0.121366	0.0992983
192	25.8118	18.0506	47.004	53.2081	26.0384	26.3843	14.9	0.220456	0.0505262	2.2455	4.46614	-0.45988	0.375714	-0.121331	0.0991247
193	26.2733	18.058	47.4729	54.8786	26.2146	27.8786	14.7391	0.220098	0.0515275	2.34869	4.67138	-0.435126	0.354947	-0.121218	0.0988801
194	26.7347	18.1812	48.0574	55.7579	25.1435	29.829	14.5356	0.219587	0.0525283	2.48253	4.93757	-0.406036	0.330711	-0.12102	0.0985673
195	27.3776	19.3742	49.8935	56.541	25.9558	29.7998	13.9728	0.218929	0.053527	2.3902	4.75394	-0.40519	0.329515	-0.120739	0.09819
196	26.5985	19.9	49.6401	56.461	24.1445	31.5311	13.9979	0.218129	0.054514	2.54147	5.05481	-0.382158	0.310327	-0.120379	0.0977503
197	26.1919	18.9055	48.2389	55.0559	24.453	29.8176	14.3536	0.217192	0.055486	2.47172	4.91607	-0.402773	0.326568	-0.119941	0.0972506
198	26.976	19.5096	49.6271	54.542	25.008	28.7485	13.8953	0.216126	0.0564411	2.31825	4.61083	-0.415453	0.336373	-0.11943	0.0966969
199	26.6778	19.8958	49.7151	54.698	25.1869	28.7258	13.7983	0.214941	0.0573789	2.31127	4.59696	-0.41373	0.334529	-0.118846	0.0960951
200	26.7159	21.2956	51.1531	54.848	24.5805	29.4821	13.3402	0.213636	0.058298	2.30549	4.58547	-0.400973	0.323791	-0.118194	0.0954422
201	25.5639	21.4838	50.1893	53.0567	21.697	30.5743	13.5121	0.212214	0.0591977	2.43762	4.84825	-0.384328	0.309948	-0.117475	0.0947387
202	25.4047	20.8966	49.4428	51.8491	22.0436	29.0201	13.6229	0.210679	0.0600769	2.34752	4.66905	-0.402432	0.324124	-0.116693	0.093987
203	25.685	17.8636	50.8208	50.9085	20.8026	29.3205	13.161	0.209038	0.0609357	2.30782	4.5901	-0.39519	0.317893	-0.115849	0.0931892
204	25.4281	20.685	50.2425	50.0771	21.0523	28.2394	13.2065	0.208193	0.0617729	2.24799	4.4711	-0.407215	0.330348	-0.11495	0.0932433
205	24.9123	17.4892	50.3588	49.7026	19.1037	29.8135	13.0693	0.208913	0.0625885	2.36788	4.70954	-0.382868	0.318506	-0.114023	0.0948899
206	25.5239	17.0159	52.3156	49.3594	19.3796	29.1944	12.4775	0.209878	0.0633831	2.23356	4.4424	-0.387324	0.331808	-0.11305	0.0968279
207	24.9321	16.6214	51.6935	49.3601	19.5783	28.9963	12.5094	0.210741	0.0641629	2.24394	4.46304	-0.386346	0.340439	-0.112026	0.0987154
208	25.514	20.8335	50.7883	50.1471	18.7909	30.5708	12.6099	0.211502	0.0649223	2.40816	4.78966	-0.363198	0.329047	-0.110954	0.100548
209	25.7367	18.0128	50.8295	51.2347	19.4587	30.9906	12.4954	0.212359	0.0656476	2.43879	4.85058	-0.355065	0.330172	-0.110036	0.102323
210	26.2027	17.4685	52.3118	51.9443	18.1705	32.9884	12.269	0.215218	0.066335	2.52193	5.01595	-0.337264	0.315573	-0.111183	0.104035
211	26.1658	17.4438	51.8686	52.2659	19.7569	31.7236	12.5453	0.218406	0.0669829	2.44615	4.86523	-0.355595	0.333376	-0.112726	0.10568
212	25.3844	16.9229	50.4671	52.2694	19.1886	32.2954	13.0633	0.221453	0.0675898	2.56043	5.09251	-0.353644	0.332144	-0.114197	0.107255
213	26.0125	20.7676	50.7962	50.716	17.5131	32.4175	13.137	0.224367	0.0681543	2.55284	5.07742	-0.356633	0.335488	-0.115611	0.108756
214	25.5016	20.875	49.5182	48.3967	18.0729	29.5384	13.6363	0.227139	0.0686747	2.38512	4.74384	-0.39675	0.37375	-0.116961	0.110178
215	24.6297	20.0549	47.8262	45.1527	15.2549	29.1124	14.272	0.229747	0.0691496	2.43535	4.84374	-0.406113	0.383057	-0.11823	0.111518
216	24.2448	19.1169	46.5033	45.2888	18.7353	25.7681	14.8233	0.232186	0.0695776	2.21539	4.40625	-0.464957	0.439128	-0.119411	0.112775
217	24.6751	19.619	47.4357	46.1957	19.5309	25.8794	14.6637	0.234445	0.069957	2.1822	4.34024	-0.46569	0.440352	-0.1205	0.113944
218	25.461	18.782	47.3847	47.4158	19.6568	26.9736	14.8025	0.236538	0.0702865	2.2771	4.52898	-0.450595	0.426498	-0.121518	0.11502
219	25.4701	17.2274	50.5128	47.8157	21.4119	25.6184	14.0015	0.238439	0.0705644	2.03187	4.04124	-0.478298	0.453124	-0.122442	0.115997
220	23.7647	15.8432	47.6679	44.9526	20.4185	23.7487	14.9408	0.240134	0.0707893	1.99301	3.96395	-0.519474	0.492544	-0.123262	0.116871
221	23.3019	17.8831	45.0828	41.3757	20.4948	20.0955	15.8783	0.241613	0.0709596	1.78128	3.54283	-0.61985	0.588188	-0.123974	0.117639
222	22.4393	18.2918	43.8727	37.2087	18.0024	18.4209	16.3904	0.242868	0.071076	1.67927	3.33994	-0.676666	0.642578	-0.124572	0.118296
223	21.4531	14.8295	42.7362	36.4647	18.303	17.3763	16.8935	0.243905	0.0711369	1.6262	3.2344	-0.72008	0.684218	-0.125067	0.118838
224	20.7453	13.8302	43.6963	34.7077	15.7513	18.171	16.5733	0.244715	0.0711403	1.66318	3.30795	-0.690737	0.65665	-0.125453	0.119262
225	21.4675	14.3116	45.3607	34.2462	14.4092	19.0516	16.0002	0.245289	0.0710866	1.67996	3.34132	-0.660049	0.62776	-0.125719	0.11957
226	21.2851	14.1901	46.4022	35.1312	14.8691	19.4767	15.6576	0.245631	0.0709766	1.67896	3.33933	-0.646274	0.614923	-0.125868	0.119762
227	21.2079	14.1386	46.5328	37.2952	15.9031	20.6067	15.6171	0.245745	0.0708117	1.77138	3.52314	-0.611273	0.581855	-0.125902	0.119843
228	22.6381	15.0921	47.654	38.0376	15.9795	21.2726	15.2417	0.245639	0.0705933	1.7856	3.55143	-0.591535	0.563286	-0.125824	0.119815
229	21.9283	14.6189	46.4354	36.7859	12.0745	23.926	15.6193	0.245319	0.0703222	2.06239	4.10195	-0.526229	0.50127	-0.125639	0.11968
230	21.341	14.2274	44.6953	35.5611	11.9804	22.7952	16.192	0.244803	0.0700001	2.03968	4.05679	-0.550325	0.52434	-0.125361	0.119442
231	20.9147	13.9431	43.7248	35.3813	12.0132	22.5827	16.499	0.244083	0.069628	2.06599	4.10911	-0.553438	0.527403	-0.124981	0.119102
232	21.5912	14.3941	44.2281	35.8491	11.2235	23.8402	16.2484	0.243162	0.0692076	2.15593	4.28799	-0.522472	0.497982	-0.124499	0.118663
233	21.691	14.4606	44.5934	36.3739	11.7719	23.8166	16.0395	0.242046	0.0687401	2.13636	4.24907	-0.5203	0.495998	-0.123917	0.118129
234	21.2298	14.1532	44.2839	36.4384	9.6165	26.0365	16.0631	0.240739	0.0682265	2.35204	4.67805	-0.47394	0.451876	-0.123238	0.117501
235	20.8707	13.9138	44.4258	35.3275	10.6052	23.9369	15.9114	0.239248	0.0676686	2.15537	4.28688	-0.512305	0.488533	-0.122466	0.116783
236	21.024	14.016	44.3703	34.1738	9.94655	23.4419	15.8188	0.237578	0.0670688	2.11329	4.20319	-0.518737	0.49474	-0.121602	0.115976
237	21.2112	14.1408	44.4294	34.9043	10.228	23.8909	15.6741	0.235734	0.0664309	2.1509	4.27799	-0.50504	0.481746	-0.120649	0.115085
238	21.7351	14.4901	44.928	36.3682	10.2082	25.3746	15.3685	0.233733	0.0657552	2.25898	4.49295	-0.47167	0.44994	-0.119622	0.114111
239	21.8342	14.5561	46.0447	36.7088	11.3037	24.6198	14.858	0.231574	0.0650415	2.13919	4.2547	-0.481452	0.459297	-0.118514	0.11306
240	20.8334	13.8889	44.3574	34.671	11.6972	22.1884	15.2696	0.229257	0.064291	2.0002	3.97826	-0.52941	0.505075	-0.117325	0.111932
241	21.1084	14.0722	43.1863	36.0533	9.99106	25.2769	15.5121	0.226787	0.0635048	2.3422	4.65848	-0.460483	0.439338	-0.116058	0.110729
242	22.2461	16.5031	42.4245	38.1572	9.34217	28.0296	15.6076	0.224169	0.0626838	2.64327	5.25729	-0.409701	0.390907	-0.114716	0.109453
243	22.8819	14.4099	40.4334	38.6659	6.69371	31.1868	16.1774	0.221409	0.0618291	3.08772	6.14126	-0.36377	0.3471	-0.113301	0.108109
244	22.2805	12.9991	38.4211	39.9253	5.98401	33.1559	16.8012	0.218513	0.0609421	3.45364	6.86904	-0.337371	0.321925	-0.111816	0.106697
245	22.889	11.5988	37.6294	41.1291	6.13332	34.2104	16.9136	0.215485	0.0600241	3.63683	7.2334	-0.322349	0.307605	-0.110264	0.105221
246	22.5667	11.1926	36.9009	41.3874	5.52718	35.0748	16.9947	0.212331	0.0590764	3.80237	7.56264	-0.309789	0.295632	-0.108648	0.103683
247	23.2863	11.0148	37.4427	40.5757	5.63694	34.1533	16.511	0.209186	0.0581002	3.64892	7.25745	-0.313604	0.298921	-0.1071	0.102086
248	22.9914	10.9081	37.0411	41.085	2.45893	37.8407	16.4589	0.206056	0.0570962	4.08702	8.12879	-0.279523	0.265796	-0.105623	0.100433
249	23.3998	11.5237	38.0651	41.1666	6.61882	33.7624	15.7853	0.202813	0.0560667	3.54972	7.06015	-0.308788	0.292877	-0.104087	0.0987264
250	23.2358	11.6646	38.042	41.2677	7.52818	32.9542	15.5489	0.199448	0.0550129	3.46502	6.89169	-0.310975	0.294251	-0.10248	0.0969687
251	22.6863	11.3949	37.2229	38.3033	5.93781	31.5801	15.6317	0.195968	0.0539358	3.39346	6.74936	-0.319243	0.301371	-0.100805	0.0951627
252	21.8368	12.1979	37.1763	38.2722	6.32891	31.1579	15.3811	0.192377	0.0528364	3.35245	6.6678	-0.317946	0.299475	-0.0990661	0.093311
253	22.3977	11.6396	34.3269	38.3933	4.08553	34.2354	16.3636	0.188682	0.0517163	3.99479	7.94535	-0.284416	0.267316	-0.0972659	0.0914163
254	21.6836	11.0212	32.7048	36.5196	5.37902	31.1406	16.8399	0.184889	0.0505774	3.80767	7.57318	-0.306656	0.287601	-0.0954078	0.0894812
255	20.3919	8.29354	28.6854	33.455	3.67708	29.7779	18.8385	0.181003	0.0494211	4.15725	8.26847	-0.31399	0.293883	-0.0934949	0.0875084
256	21.2281	8.26508	29.4932	33.8567	4.30288	29.5538	17.9173	0.177031	0.0482482	4.00892	7.97345	-0.309706	0.289303	-0.0915306	0.0855005
257	20.8032	10.5012	31.3044	33.6104	4.09262	29.5178	16.5121	0.172978	0.0470599	3.7728	7.50384	-0.303267	0.282745	-0.089518	0.0834603
258	20.0639	7.8431	27.907	31.509	1.81838	29.6906	18.1089	0.168851	0.0458577	4.26143	8.47569	-0.294577	0.274133	-0.0874604	0.0813903
259	19.6295	7.6958	27.3253	30.1392	3.33244	26.8068	18.0308	0.164654	0.0446433	3.92377	7.8041	-0.318664	0.296008	-0.085361	0.0792933
260	19.0665	8.25309	27.3196	29.5673	3.1634	26.4039	17.5831	0.160395	0.0434183	3.86593	7.68907	-0.315189	0.292271	-0.083223	0.0771718
261	19.8574	8.87449	28.7319	29.8006	4.18333	25.6173	16.2873	0.156078	0.0421838	3.56759	7.09568	-0.316391	0.292885	-0.0810496	0.0750285
262	20.0291	9.85152	29.8806	30.2437	3.58085	26.6628	15.2329	0.15171	0.040941	3.56918	7.09885	-0.295777	0.273353	-0.0788442	0.0728662
263	20.269	10.3722	30.6412	31.1066	4.76748	26.3391	14.4325	0.147297	0.0396912	3.43861	6.83916	-0.290856	0.26837	-0.0766099	0.0706874
264	21.0231	10.8497	31.8728	32.735	5.72829	27.0067	13.4669	0.142845	0.038436	3.38942	6.74132	-0.275331	0.253649	-0.0743499	0.0684948
265	20.8034	9.36855	30.1719	32.2671	4.32979	27.9373	13.7885	0.138359	0.0371766	3.70512	7.36922	-0.257999	0.23732	-0.0720675	0.0662911
266	18.995	4.90672	23.9017	26.6407	3.31822	23.3225	16.9034	0.133845	0.035915	3.90628	7.76932	-0.29974	0.275302	-0.0697659	0.0640789
267	18.3585	4.67168	23.0301	24.874	0.68341	24.1906	16.9042	0.129309	0.0346523	4.20192	8.35732	-0.278901	0.255798	-0.0674484	0.0618609
268	17.5991	5.25416	22.8533	24.7611	2.56842	22.1927	16.4466	0.124758	0.0333897	3.88424	7.72548	-0.293521	0.268825	-0.0651181	0.0596398
269	17.5369	3.94992	21.4868	24.597	2.5615	22.0355	16.8659	0.120196	0.0321288	4.10309	8.16077	-0.284896	0.260571	-0.0627783	0.0574181
270	19.3426	4.77946	24.122	26.3124	3.02942	23.283	14.477	0.115631	0.0308708	3.86262	7.68249	-0.259636	0.237151	-0.0604323	0.0551986
271	17.5367	5.00397	22.5406	24.1121	3.49123	20.6208	14.8759	0.111067	0.0296171	3.65846	7.27642	-0.281857	0.257109	-0.0580832	0.0529839
272	17.1258	5.61265	22.7385	21.8417	2.01989	19.8219	14.1483	0.106511	0.0283693	3.48704	6.93549	-0.281172	0.256161	-0.0557343	0.0507767
273	14.8263	2.20504	17.0314	17.5252	1.86031	15.6649	18.1674	0.101968	0.0271287	3.68278	7.3248	-0.341679	0.310897	-0.0533888	0.0485796
274	14.941	2.23568	17.1767	17.1908	0.972379	16.2184	17.1563	0.0974452	0.0258968	3.77673	7.51164	-0.31484	0.286134	-0.0510499	0.0463953
275	15.8496	2.10617	17.9558	18.8035	1.81071	16.9928	15.6646	0.0929476	0.0246749	3.78546	7.52901	-0.286772	0.260319	-0.0487209	0.0442266
276	14.9291	2.93111	17.8602	18.0145	1.85822	16.1563	14.9968	0.0884815	0.0234647	3.61834	7.19663	-0.28723	0.260436	-0.046405	0.0420764
277	14.1121	2.37032	16.4824	15.0388	0.48142	14.5574	15.4472	0.0840524	0.0222673	3.53254	7.02598	-0.303052	0.274477	-0.0441055	0.0399469
278	13.6858	2.32536	16.0112	14.5817	1.27305	13.3086	15.0776	0.0796663	0.0210843	3.32461	6.61241	-0.314314	0.284368	-0.0418255	0.0378408
279	13.4783	2.45881	15.9372	14.2139	1.04868	13.1652	14.3305	0.0753289	0.0199169	3.30428	6.57197	-0.300549	0.271626	-0.0395683	0.0357606
280	12.2073	2.99044	15.1977	12.4424	1.83468	10.6077	14.1802	0.0710463	0.0187666	2.79096	5.55102	-0.352466	0.318215	-0.0373372	0.0337091
281	11.4279	1.70314	13.1311	10.2284	0.541796	9.68665	15.4515	0.0668242	0.0176348	2.95176	5.87085	-0.362743	0.327163	-0.0351352	0.031689
282	11.196	1.38146	12.5775	9.61945	0.470716	9.14873	15.1281	0.0626686	0.016523	2.9095	5.78679	-0.360327	0.324661	-0.0329658	0.0297028
283	10.892	2.17688	13.0689	8.92854	0.756501	8.17204	13.6191	0.0585854	0.0154327	2.50172	4.97574	-0.377351	0.33967	-0.0308321	0.0277533
284	10.1151	1.90935	12.0245	8.58463	0.527486	8.05715	13.7951	0.0545804	0.0143652	2.68075	5.33182	-0.356662	0.320742	-0.0287373	0.0258432
285	10.6577	0.529991	11.1877	7.81054	0.252859	7.55768	13.7672	0.0506596	0.0133218	2.70217	5.37444	-0.353075	0.317221	-0.0266847	0.0239749
286	9.38674	0.396563	9.7833	7.45056	0.820819	6.62974	14.5622	0.0468288	0.0123041	2.71066	5.39132	-0.37229	0.33418	-0.0246774	0.0221514
287	9.20921	0.0764045	9.28561	5.54403	-0.0326707	5.5767	14.1217	0.0430939	0.0113136	2.40194	4.77729	-0.407537	0.365493	-0.0227188	0.0203751
288	8.42395	0.00141531	8.42537	4.10058	-0.389035	4.48961	14.2582	0.0394609	0.0103515	2.13092	4.23825	-0.463836	0.41562	-0.0208121	0.0186488
289	7.28293	0.0719528	7.35488	3.4076	-0.454957	3.86256	14.8816	0.0359355	0.00941941	2.10061	4.17797	-0.490955	0.439545	-0.0189605	0.0169751
290	6.23577	0.00120152	6.23697	2.71861	-0.219517	2.93813	15.8902	0.0325237	0.00851861	1.88369	3.74654	-0.584771	0.523098	-0.0171671	0.0153566
291	6.04798	0	6.04798	2.1641	-0.470794	2.63489	14.7305	0.0292315	0.00765056	1.7426	3.46591	-0.585805	0.523593	-0.0154353	0.0137961
292	5.21515	0	5.21515	1.54049	-0.494836	2.03532	15.2395	0.0260646	0.0068167	1.56073	3.10418	-0.6768	0.604437	-0.0137683	0.0122963
293	4.62647	0	4.62647	1.23968	-0.517699	1.75738	15.1824	0.0230289	0.00601845	1.51936	3.0219	-0.692493	0.617965	-0.0121693	0.0108596
294	4.83797	0	4.83797	1.25785	-0.359272	1.61712	12.6969	0.0201305	0.00525726	1.33709	2.65938	-0.65803	0.586757	-0.0106415	0.00948893
295	4.1045	0	4.1045	0.851494	-0.464782	1.31628	12.9213	0.017375	0.00453452	1.2827	2.55121	-0.698103	0.622017	-0.00918822	0.00818681
296	3.65929	0	3.65929	0.421517	-0.45234	0.873856	12.323	0.0147685	0.00385168	0.955058	1.89954	-0.894444	0.796366	-0.0078126	0.00695594
297	2.31542	0	2.31542	0.19364	-0.227281	0.42092	16.2529	0.0123169	0.00321014	0.726889	1.44573	-1.54993	1.37897	-0.00651791	0.00579897

## Sheet: MRI_POST1_NHP7
																								FM	FM	C2-C3	C2-C3	C5-C6	C5-C6	T4-T5	T4-T5	T10-T11	T10-T11	L3-L4	L3-L4
																							vertebrae Z location:	0		19.6		38.6		78.6		154.3		220
Normalized distance from FM (mm)	Perimeter of dura (mm)	Perimeter of spinal cord (mm)	Perimeter of SAS (mm)	Area of dura(mm2)	Area of spinal cord (mm2)	Area of SAS (mm2)	Reynolds number	Flow rate amplitude (ml/s)	Stroke volume (ml)	Hydraulic diameter (mm)	Womerseley number	Mean systolic velocity (cm/s)	Mean diastolic velocity (cm/s)	Flow rate at peak systole (ml/s)	Flow rate at peak diastole (ml/s)	Surface area of dura (cm2)	Surface area of spinal cord (cm2)	Surface area of SAS (cm2)	Volume of dura (ml)	Volume of spinal cord (ml)	Volume of SAS (ml)	Length of subarachnoid space (mm)	Pulse wave velocity (m/s)	Time (ms)	CSF flow rate (ml/s)	Time (ms)	CSF flow rate (ml/s)	Time (ms)	CSF flow rate (ml/s)	Time (ms)	CSF flow rate (ml/s)	Time (ms)	CSF flow rate (ml/s)	Time (ms)	CSF flow rate (ml/s)
0	40.4115	26.941	93.3841	175.881	100.861	75.0198	8.58931	0.218015	0.0392913	3.19475	6.35413	-0.400579	0.227844	-0.138936	0.0790787	67.5169	42.4084	116.222	12.3645	4.7351	7.57278	301.248	1.5687	0	0.0534599	0	0.0697847	0	0.0538991	0	0.0698187	0	-0.00247185	0	-0.0067278
1	42.2827	28.1884	92.0295	165.466	76.7035	88.7627	8.69408	0.217521	0.0391951	3.85704	7.67137	-0.156344	0.0890148	-0.138606	0.0789155									24	0.0541399	23	0.0883847	23	0.0963291	23	0.0307587	23	-0.0126818	23	-0.0033378
2	40.5542	27.0361	83.4714	149.48	64.3896	85.0909	9.68725	0.219542	0.0395906	4.08021	8.11525	-0.164495	0.0935374	-0.139957	0.0795848									48	0.0572699	46	0.105555	46	0.0854991	46	0.0625487	46	0.0208782	46	0.0208522
3	40.5603	32.0342	72.7736	134.101	56.5043	77.5967	11.3259	0.223961	0.0404091	4.26536	8.4835	-0.184005	0.10465	-0.142765	0.0811956									72	0.0510499	69	0.0756447	69	0.0278691	69	0.0415187	69	0.0348382	69	0.0259822
4	36.3022	24.2015	72.9167	117.897	51.4693	66.4276	11.6398	0.23129	0.0416033	3.64177	7.24322	-0.221899	0.127447	-0.146928	0.0843626									96	-0.0316201	92	-0.0456953	92	-0.0682709	92	0.0113487	92	0.0308082	92	0.0170522
5	32.8933	21.912	64.8943	97.5787	43.3962	54.1824	13.6447	0.242056	0.0430838	3.35163	6.66616	-0.281603	0.165437	-0.152487	0.0895684									120	-0.10536	115	-0.166775	115	-0.134621	115	-0.0243413	115	0.0309482	115	0.0530522
6	32.6887	21.3587	54.0474	83.3569	33.3211	50.0358	17.0777	0.25615	0.0447825	3.6994	7.35784	-0.321377	0.194025	-0.159766	0.0963839									144	-0.13435	138	-0.217305	138	-0.151111	138	-0.0714313	138	0.0272082	138	0.0445122
7	31.6091	20.0065	51.6156	73.912	32.0676	41.8444	18.8449	0.272624	0.046628	3.24094	6.446	-0.405457	0.25086	-0.168468	0.104156									168	-0.13937	161	-0.197455	161	-0.156091	161	-0.101131	161	0.00640815	161	0.0391422
8	29.7231	20.3121	50.0352	65.6825	30.0165	35.666	20.5548	0.290439	0.0485531	2.84879	5.66604	-0.501778	0.317164	-0.177996	0.112444									192	-0.12449	184	-0.191205	184	-0.112381	184	-0.0886113	184	-0.00815185	184	0.0187422
9	28.0444	19.9716	48.016	60.3761	30.1747	30.2014	22.5926	0.30873	0.0504873	2.51304	4.99825	-0.629381	0.405357	-0.187843	0.120888									216	-0.10327	207	-0.146405	207	-0.0778609	207	-0.0673613	207	-0.0419218	207	-0.0132178
10	27.6159	19.6112	47.227	57.418	29.7989	27.6191	24.1479	0.326759	0.0523601	2.33932	4.65275	-0.715307	0.467646	-0.197574	0.129185									240	-0.0795001	230	-0.129285	230	-0.0861509	230	-0.0829913	230	-0.0498318	230	-0.0411878
11	27.2138	19.2279	46.4417	56.0161	28.1015	27.9146	25.7116	0.343821	0.0541152	2.40448	4.78234	-0.740909	0.490957	-0.206795	0.137027									264	-0.0361201	253	-0.0807853	253	-0.0478209	253	-0.0669313	253	-0.0418618	253	-0.0237178
12	27.0777	18.4086	45.4864	55.983	25.8667	30.1164	27.3009	0.359237	0.0557645	2.6495	5.26967	-0.715589	0.479349	-0.215109	0.144128									288	0.0113499	276	0.0230747	276	-0.000910858	276	-0.0279013	276	-0.0260518	276	-0.0510178
13	26.5066	17.8392	44.3458	54.3405	25.2254	29.1151	28.9269	0.372409	0.0572309	2.62544	5.22182	-0.76445	0.516911	-0.222186	0.150222									312	0.0399699	299	0.0589447	299	0.0421391	299	-0.0241113	299	-0.00469185	299	-0.0354578
14	26.6805	17.5011	44.1817	52.3186	25.6282	26.6904	29.7802	0.383198	0.0584403	2.41649	4.80623	-0.854905	0.582259	-0.227953	0.155245									336	0.0400299	322	0.0513847	322	0.0341991	322	-0.0070713	322	-0.00864185	322	-0.0437478
15	25.3534	18.1816	43.535	50.2961	24.6166	25.6795	30.8173	0.391674	0.0593825	2.3594	4.69268	-0.905195	0.620179	-0.23243	0.159244									360	0.0271099	345	0.00463469	345	-0.0136909	345	0.0148287	345	0.00609815	345	-0.0153078
16	25.6864	16.8757	42.5621	49.0252	25.7501	23.2751	31.9598	0.397912	0.0600613	2.18738	4.35055	-1.01265	0.697156	-0.235667	0.162245									384	0.0178799	368	-0.0168453	368	-0.0271209	368	0.0110987	368	0.0158782	368	0.0091422
17	24.933	17.9842	42.9172	49.7526	24.1199	25.6326	31.9674	0.402003	0.060472	2.38935	4.75224	-0.92795	0.641519	-0.237687	0.164316									408	0.0283799	391	0.0175147	391	0.00359914	391	0.0208987	391	0.0178382	391	0.0302122
18	25.262	18.0472	43.3091	48.75	25.2053	23.5447	31.8077	0.404159	0.0606465	2.17476	4.32544	-1.01354	0.70305	-0.238631	0.165528									432	0.0440799	414	0.0516047	414	0.0300091	414	0.0496187	414	0.0292982	414	0.0549922
19	25.0535	17.1852	42.2387	47.8281	24.4884	23.3398	32.6013	0.404544	0.0605956	2.21027	4.39608	-1.02217	0.711115	-0.238571	0.165973									456	0.0540599	437	0.0968947	437	0.0651691	437	0.0397587	437	0.00835815	437	0.0307722
20	24.7417	17.7739	42.5155	47.1493	24.5079	22.6414	32.2568	0.403277	0.0603337	2.13101	4.23843	-1.05132	0.733275	-0.237579	0.165698									480	0.0665599	460	0.116325	460	0.106329	460	0.0389887	460	-0.000561846	460	0.0103422
21	24.6157	17.9887	42.6044	45.4359	24.2792	21.1567	31.9381	0.400518	0.0598794	1.98652	3.95105	-1.11419	0.77891	-0.235726	0.164792									504	0.0746999	483	0.135655	483	0.115179	483	0.0196287	483	-0.0135018	483	-0.0372978
22	23.855	17.5753	41.4303	44.9425	24.3733	20.5693	32.4777	0.396388	0.0592456	1.98558	3.94917	-1.13378	0.794376	-0.233084	0.163304									528	0.0790599	506	0.142635	506	0.0884891	506	0.0290087	506	-0.00591185	506	-0.0409478
23	24.0402	17.5375	41.5778	45.1231	25.1252	19.9979	31.9047	0.391042	0.0584501	1.92449	3.82767	-1.14873	0.806673	-0.229723	0.161318									552	0.0635499	529	0.0949747	529	0.0731391	529	0.0624787	529	-0.00500185	529	-0.0272278
24	24.3514	18.3684	42.7199	45.7198	25.9456	19.7743	30.502	0.384632	0.0575074	1.85182	3.68313	-1.14147	0.803651	-0.225717	0.158915
25	24.4073	18.029	42.4363	46.6062	26.0539	20.5524	30.0778	0.377306	0.0564341	1.93782	3.85418	-1.07705	0.760605	-0.221136	0.15617
26	25.1515	17.9661	43.1176	46.8672	25.3282	21.539	28.9281	0.369221	0.055249	1.99807	3.97402	-1.00344	0.711366	-0.216052	0.153169
27	24.2347	18.4249	42.6597	47.3132	26.8348	20.4784	28.4877	0.360534	0.0539658	1.91998	3.8187	-1.02846	0.732651	-0.210549	0.149985
28	24.4752	18.5742	43.0493	47.1476	27.1038	20.0438	27.4488	0.351403	0.0526044	1.86242	3.70423	-1.02134	0.731823	-0.204717	0.146686
29	25.6648	19.2748	44.9396	48.0964	27.6822	20.4142	25.5123	0.341917	0.0511772	1.81747	3.61483	-0.973528	0.702267	-0.19863	0.143288
30	24.8847	18.4373	43.322	49.4461	26.8235	22.6226	25.6431	0.332247	0.0497038	2.08956	4.15599	-0.850632	0.618227	-0.192411	0.139836
31	25.9646	18.8983	44.8628	50.4521	28.6263	21.8257	23.9586	0.322547	0.048204	1.94603	3.87051	-0.85392	0.625101	-0.186219	0.136327
32	26.0522	18.868	44.9202	52.3859	28.9403	23.4455	23.1579	0.312974	0.0466841	2.08745	4.15178	-0.770065	0.567271	-0.180211	0.132763
33	26.3133	19.3175	45.6308	52.7359	28.0145	24.7214	22.0775	0.303612	0.0451474	2.16753	4.31107	-0.705779	0.522301	-0.174487	0.129125
34	26.5272	19.0268	45.554	53.0299	27.3069	25.7229	21.4393	0.294691	0.0436339	2.26112	4.4972	-0.659857	0.489408	-0.169196	0.125494
35	26	18.6568	44.6569	53.4187	27.3813	26.0373	21.2353	0.2862	0.0421635	2.33204	4.63827	-0.63141	0.468482	-0.164297	0.121903
36	26.132	18.9059	45.0379	54.5582	27.8395	26.7187	20.4767	0.278137	0.0407526	2.37253	4.7188	-0.598917	0.443825	-0.159754	0.118382
37	27.2941	19.2472	46.5413	55.4639	28.3298	27.134	19.2978	0.270494	0.0394165	2.33265	4.63948	-0.573251	0.423605	-0.15555	0.114944
38	27.1703	19.2318	46.4021	54.6744	27.9682	26.7062	18.8647	0.263277	0.0381599	2.30215	4.5788	-0.567869	0.417948	-0.151658	0.11162
39	25.9777	19.113	45.0907	54.7098	24.8734	29.8364	18.9472	0.256388	0.0369795	2.6468	5.26429	-0.496095	0.363232	-0.148015	0.108374
40	26.7058	17.7454	44.4512	54.525	27.0761	27.4489	18.7868	0.249913	0.0358782	2.46986	4.91238	-0.527239	0.383574	-0.144668	0.105245
41	27.1439	18.371	45.5149	54.6032	25.9677	28.6355	17.9498	0.243711	0.0348479	2.517	5.00614	-0.494257	0.356862	-0.141524	0.102187
42	27.0204	18.9109	45.9313	54.3671	26.2651	28.102	17.4172	0.237817	0.0338853	2.44781	4.86853	-0.493268	0.353145	-0.138596	0.0992212
43	26.4507	17.8712	44.3219	52.9185	23.9586	28.9599	17.7016	0.232206	0.0329875	2.61634	5.20372	-0.469442	0.332842	-0.135876	0.09633
44	25.4862	17.3606	42.8468	51.5809	22.6207	28.9602	17.961	0.226852	0.0321514	2.70338	5.37682	-0.460542	0.322997	-0.133331	0.0935209
45	25.5098	16.7353	42.2451	50.6671	22.0119	28.6552	17.8921	0.221738	0.0313748	2.71358	5.39711	-0.457064	0.316886	-0.130952	0.0907857
46	25.4437	16.4688	41.9125	49.1362	21.5101	27.6261	17.7317	0.216888	0.0306555	2.63647	5.24375	-0.466336	0.319151	-0.128757	0.0881315
47	25.0042	16.5022	41.5064	47.6718	18.9681	28.7038	17.623	0.212279	0.0299922	2.76654	5.50245	-0.441857	0.298327	-0.126728	0.0855513
48	24.2535	15.4766	39.7302	45.0806	19.4963	25.5843	18.139	0.207884	0.0293821	2.57503	5.12155	-0.488539	0.324919	-0.124843	0.083041
49	23.3849	15.2983	38.6832	41.7361	18.2568	23.4792	18.3681	0.203714	0.028826	2.42792	4.82895	-0.524283	0.343348	-0.123098	0.0806157
50	22.7496	14.658	37.4075	39.9741	16.8719	23.1023	18.746	0.199743	0.0283249	2.46999	4.91263	-0.526358	0.338981	-0.121489	0.0782538
51	22.6208	14.1994	36.8201	38.2143	16.8042	21.4101	18.8116	0.195983	0.0278734	2.32606	4.62636	-0.560616	0.354999	-0.120001	0.0759818
52	21.8634	14.4259	36.2892	37.1462	15.9436	21.2026	18.8708	0.192407	0.0274723	2.33614	4.64641	-0.560682	0.348525	-0.118634	0.0737725
53	21.5997	13.9605	35.5602	36.2725	16.2666	20.0059	19.0549	0.189179	0.0271226	2.25058	4.47624	-0.586893	0.358911	-0.117393	0.0717861
54	21.3347	13.6267	34.9613	35.9205	15.4877	20.4328	19.1942	0.186513	0.0268258	2.33817	4.65045	-0.569013	0.343899	-0.116254	0.0702588
55	21.5801	13.5373	35.1174	35.8516	15.3147	20.5369	18.9382	0.184191	0.0265882	2.33949	4.65308	-0.560971	0.335905	-0.115206	0.0689849
56	21.4784	13.5762	35.0546	35.3525	13.95	21.4025	18.8112	0.182855	0.0264197	2.44256	4.85809	-0.534141	0.320767	-0.114243	0.0686118
57	21.165	13.9472	35.1123	34.9737	15.5596	19.4142	18.6346	0.182424	0.0262976	2.21189	4.39928	-0.585092	0.356573	-0.113357	0.0690675
58	20.5088	13.5001	34.0089	33.7701	15.9056	17.8644	19.1013	0.182219	0.0262074	2.10105	4.17884	-0.630077	0.390115	-0.112541	0.0696778
59	21.2041	14.1986	35.4027	32.811	16.4458	16.3652	18.2278	0.182096	0.0261483	1.84953	3.67858	-0.683337	0.429717	-0.111792	0.0703042
60	20.6012	13.6319	34.2331	33.3221	15.6047	17.7174	18.7354	0.182053	0.026118	2.06999	4.11707	-0.627367	0.400586	-0.111104	0.070949
61	21.0403	13.7498	34.7902	33.3204	14.9732	18.3473	18.333	0.182094	0.0261137	2.10933	4.1953	-0.602369	0.390435	-0.110488	0.0716067
62	20.5521	13.4543	34.0064	32.9622	14.8878	18.0744	18.6557	0.182178	0.0261339	2.1262	4.22885	-0.608351	0.399945	-0.109911	0.072267
63	20.6273	13.4756	34.1028	32.8211	14.906	17.9151	18.5126	0.182301	0.0261773	2.1021	4.18094	-0.611236	0.407697	-0.109368	0.0729323
64	20.4924	13.7401	34.2325	32.5679	14.7666	17.8013	18.3538	0.18244	0.026242	2.08034	4.13766	-0.611988	0.413664	-0.108851	0.0735887
65	20.4285	13.4728	33.9012	32.882	14.6138	18.2682	18.4483	0.182591	0.0263259	2.15552	4.28717	-0.593126	0.406378	-0.108353	0.0742383
66	20.8024	12.9919	33.7943	33.8659	14.9442	18.9217	18.4234	0.182735	0.0264271	2.23964	4.45449	-0.570268	0.395783	-0.107866	0.074869
67	20.4901	12.9641	33.4543	33.0178	13.8924	19.1254	18.5317	0.182889	0.0265433	2.28679	4.54827	-0.561597	0.394662	-0.107408	0.0754808
68	21.1125	13.1367	34.2492	33.8198	14.4124	19.4074	18.0254	0.183018	0.0266714	2.26662	4.50815	-0.55111	0.391923	-0.106956	0.0760621
69	21.1722	12.8268	33.9989	33.7911	13.4714	20.3197	18.0797	0.183099	0.0268096	2.39021	4.75395	-0.524893	0.377632	-0.106493	0.0766064
70	20.2853	13.0941	33.3794	32.191	14.1918	17.9992	18.3317	0.18312	0.0269534	2.15701	4.29013	-0.589087	0.428458	-0.106011	0.0771086
71	20.4036	12.6154	33.019	31.7329	13.1485	18.5844	18.4462	0.183077	0.0270987	2.25172	4.47851	-0.567822	0.417375	-0.105515	0.0775615
72	20.0996	12.4613	32.5609	32.1934	13.415	18.7784	18.6154	0.182973	0.0272422	2.30686	4.58818	-0.559228	0.415171	-0.105013	0.0779599
73	20.341	12.6073	32.9483	32.8171	12.807	20.0102	18.3045	0.182764	0.0273796	2.4277	4.82853	-0.52449	0.392971	-0.104469	0.0782949
74	20.787	12.6812	33.4682	33.1976	13.0476	20.15	17.9176	0.182454	0.0275069	2.40864	4.79061	-0.516676	0.390787	-0.103891	0.0785635
75	20.5886	12.249	32.8376	33.0213	13.2327	19.7886	18.1565	0.182035	0.0276204	2.4114	4.7961	-0.52202	0.398057	-0.103278	0.0787566
76	21.0194	12.3543	33.3737	32.9721	13.5428	19.4293	17.7493	0.181474	0.0277163	2.32942	4.63306	-0.528183	0.405984	-0.102608	0.0788661
77	19.9162	12.3741	32.2903	32.1085	13.386	18.7226	18.2167	0.180789	0.0277904	2.31935	4.61302	-0.544287	0.421414	-0.101897	0.0788923
78	19.9838	12.5339	32.5178	31.1372	12.0696	19.0677	17.9487	0.179938	0.0278396	2.34551	4.66505	-0.530314	0.413374	-0.101118	0.07882
79	20.2184	12.3237	32.5422	32.1067	13.3712	18.7355	17.7869	0.178924	0.0278614	2.3031	4.5807	-0.53538	0.419853	-0.100281	0.0786436
80	20.1047	12.1778	32.2825	32.2291	12.8273	19.4018	17.771	0.177769	0.0278575	2.40423	4.78184	-0.51227	0.404024	-0.0993857	0.0783836
81	20.3422	12.3823	32.7245	32.4788	12.8698	19.6089	17.3631	0.17647	0.0278285	2.39664	4.76676	-0.502757	0.3985	-0.0984388	0.0780312
82	20.5791	12.1608	32.74	32.51	12.1914	20.3186	17.1785	0.175028	0.0277753	2.48229	4.9371	-0.479694	0.381974	-0.0974405	0.0775879
83	20.2673	12.2128	32.48	32.4643	13.004	19.4603	17.1299	0.17345	0.0276975	2.39644	4.76636	-0.49548	0.396098	-0.0963934	0.0770564
84	20.4701	12.3197	32.7898	32.5368	12.6172	19.9196	16.7782	0.171746	0.0275959	2.42946	4.83203	-0.478981	0.384199	-0.0953006	0.0764456
85	20.8612	11.9971	32.8584	32.4543	12.7416	19.7127	16.541	0.16992	0.0274713	2.39959	4.77261	-0.477831	0.38443	-0.0941637	0.075756
86	19.9448	11.8205	31.7653	31.6067	11.5986	20.0081	16.8969	0.167963	0.0273237	2.52039	5.01287	-0.464784	0.374844	-0.0929769	0.0749857
87	19.9164	12.2579	32.1742	30.7548	12.2175	18.5373	16.4613	0.165892	0.0271549	2.30488	4.58425	-0.495145	0.400077	-0.091755	0.0741374
88	19.8387	11.7847	31.6234	31.0914	11.932	19.1593	16.5159	0.163695	0.0269633	2.42353	4.82023	-0.47227	0.382118	-0.0904835	0.0732111
89	20.0081	12.3158	32.3239	31.7125	12.7296	18.9829	15.9226	0.161376	0.0267511	2.34903	4.67206	-0.469871	0.38051	-0.0891672	0.0722093
90	20.3942	11.9521	32.3463	32.3299	12.1152	20.2147	15.6701	0.158955	0.0265188	2.50048	4.97328	-0.435352	0.352679	-0.0878153	0.0711393
91	20.2725	11.8258	32.0983	32.4589	11.5164	20.9425	15.5402	0.156425	0.026268	2.61015	5.1914	-0.41367	0.335112	-0.0864176	0.070007
92	20.3076	12.0586	32.3662	31.8868	12.2412	19.6456	15.183	0.153945	0.0259989	2.42784	4.82881	-0.433415	0.350335	-0.0851325	0.0688121
93	20.3196	11.8062	32.1259	31.9382	12.3602	19.578	15.162	0.151935	0.0257127	2.43762	4.84826	-0.431051	0.34508	-0.0843792	0.0675558
94	20.1399	12.0477	32.1875	32.2979	12.4223	19.8756	15.0511	0.150165	0.0254101	2.46976	4.91218	-0.422414	0.333449	-0.0839239	0.0662409
95	19.8955	11.9162	31.8117	31.8277	11.5216	20.306	15.1373	0.148291	0.025092	2.55364	5.07902	-0.410831	0.319481	-0.0834209	0.0648702
96	20.3066	12.2837	32.5902	31.3721	12.6425	18.7296	14.6797	0.146319	0.0247591	2.29998	4.57449	-0.442901	0.33903	-0.0828725	0.0634464
97	19.8524	11.6637	31.5161	31.6319	12.1879	19.444	15.0697	0.144253	0.0244125	2.46803	4.90875	-0.423198	0.318752	-0.0822805	0.0619723
98	20.454	12.2797	32.7337	32.2607	12.5275	19.7332	14.3965	0.142092	0.0240519	2.41142	4.79614	-0.413968	0.306521	-0.0816445	0.0604478
99	20.4202	12.2401	32.6602	32.8631	11.7587	21.1044	14.3096	0.139847	0.0236796	2.58487	5.14112	-0.383817	0.279061	-0.0809685	0.0588781
100	20.468	12.1281	32.5962	32.5433	12.5349	20.0085	14.2125	0.137522	0.023296	2.45535	4.88352	-0.401132	0.286208	-0.0802555	0.0572668
101	20.1095	11.8935	32.0031	32.3206	12.4192	19.9014	14.3398	0.135124	0.0229027	2.48746	4.94738	-0.399596	0.279559	-0.0795074	0.0556171
102	20.2561	11.89	32.1461	31.9988	12.125	19.8738	14.1365	0.133028	0.0225005	2.47324	4.9191	-0.396231	0.273286	-0.0787264	0.0543013
103	20.1342	11.9903	32.1244	31.9301	11.4606	20.4694	13.9994	0.131448	0.0220901	2.54934	5.07045	-0.381303	0.261998	-0.0779144	0.0535339
104	20.337	11.9149	32.2519	32.0397	12.1624	19.8773	13.7943	0.129931	0.0216731	2.46589	4.90447	-0.388331	0.266315	-0.0770734	0.052858
105	20.0439	12.1989	32.2429	31.7541	12.551	19.2031	13.642	0.128382	0.0212502	2.3823	4.73822	-0.39684	0.271706	-0.0762057	0.0521761
106	19.9453	11.9443	31.8896	32.008	13.1283	18.8798	13.6316	0.126791	0.0208225	2.36812	4.71003	-0.398913	0.272662	-0.075313	0.0514776
107	20.2513	12.518	32.7694	31.6296	13.0571	18.5725	13.1044	0.125181	0.0203912	2.26705	4.50899	-0.400595	0.273444	-0.0743976	0.0507834
108	20.3046	12.8884	33.193	32.3225	12.287	20.0355	12.7744	0.123541	0.0199577	2.41383	4.80095	-0.367234	0.250359	-0.0734598	0.0500814
109	20.0835	12.3814	32.4649	31.7432	14.0006	17.7426	12.8905	0.121876	0.0195233	2.18608	4.34795	-0.408642	0.278268	-0.0725036	0.049372
110	19.8964	12.6549	32.5513	30.9447	13.6401	17.3046	12.6856	0.120204	0.0190895	2.12732	4.23109	-0.413875	0.281615	-0.0715311	0.0486729
111	20.1737	13.2299	33.4036	31.1098	14.1574	16.9524	12.1936	0.118513	0.0186574	2.02917	4.03588	-0.41699	0.283547	-0.0705443	0.0479686
112	20.0367	13.2241	33.2607	31.7796	13.735	18.0446	12.0729	0.116818	0.0182291	2.17164	4.31924	-0.38551	0.262028	-0.0695472	0.0472706
113	20.0806	12.7563	32.8369	31.4295	13.9063	17.5232	12.0495	0.115119	0.0178065	2.13508	4.24653	-0.391497	0.266019	-0.0685442	0.0465753
114	20.0126	13.2439	33.2565	31.4585	14.2486	17.2099	11.722	0.113424	0.0173955	2.06996	4.11701	-0.39244	0.266659	-0.067535	0.0458893
115	20.2271	12.9796	33.2067	31.8251	14.5461	17.279	11.5625	0.111728	0.0169978	2.0814	4.13976	-0.384977	0.261637	-0.0665201	0.0452083
116	20.4324	12.9419	33.3743	32.0748	13.0674	19.0074	11.3292	0.110048	0.0166095	2.278	4.53078	-0.344896	0.234517	-0.0655062	0.0445421
117	20.7548	13.2601	34.0148	32.9511	14.3383	18.6127	10.9445	0.108379	0.0162298	2.18878	4.35334	-0.346537	0.235777	-0.0644969	0.0438825
118	21.0063	13.0719	34.0782	34.205	14.8394	19.3656	10.7552	0.106732	0.0158606	2.2728	4.52045	-0.328045	0.223415	-0.0634909	0.0432407
119	21.5188	13.1487	34.6676	34.6882	14.6034	20.0848	10.4065	0.10511	0.0155016	2.31686	4.60808	-0.311454	0.21234	-0.0624998	0.0426099
120	20.734	13.073	33.807	33.4262	14.4077	19.0184	10.5037	0.103515	0.0151559	2.25047	4.47603	-0.323503	0.220828	-0.0615203	0.0419947
121	20.622	13.0343	33.6563	33.0254	14.2868	18.7385	10.387	0.101955	0.0148259	2.22752	4.43039	-0.323354	0.221019	-0.0605609	0.0413941
122	20.6302	13.188	33.8182	33.1317	14.4645	18.6672	10.1768	0.100436	0.0145105	2.20807	4.3917	-0.319642	0.218766	-0.0596264	0.0408095
123	21.0455	13.1547	34.2001	34.0507	14.6682	19.3826	9.91183	0.0989594	0.0142103	2.2669	4.50871	-0.303023	0.207652	-0.0587201	0.0402393
124	21.2636	13.0285	34.2921	34.9372	14.7133	20.2239	9.73602	0.0975301	0.0139256	2.35914	4.69216	-0.28615	0.196329	-0.0578432	0.0396869
125	21.6391	13.1227	34.7618	36.1944	13.6217	22.5727	9.46398	0.0961389	0.0136585	2.5969	5.16506	-0.252938	0.17373	-0.0569929	0.039146
126	22.1081	13.0791	35.1872	37.5643	14.8172	22.7471	9.21314	0.094789	0.0134107	2.58586	5.1431	-0.246907	0.169799	-0.0561644	0.0386246
127	22.2685	12.7065	34.9749	38.7207	14.0371	24.6837	9.13739	0.0934787	0.0131863	2.82305	5.61486	-0.224301	0.154406	-0.0553657	0.038113
128	22.369	13.0762	35.4452	39.259	14.4687	24.7903	8.88915	0.0922069	0.0129869	2.79767	5.56437	-0.220219	0.151765	-0.0545874	0.0376194
129	22.6883	12.7979	35.4862	39.8775	14.0497	25.8278	8.75815	0.090973	0.0128103	2.91045	5.78867	-0.208771	0.144018	-0.0538351	0.0371379
130	22.9743	13.0672	36.0415	40.6051	13.7401	26.865	8.50492	0.0897751	0.0126538	2.98132	5.92963	-0.197801	0.136576	-0.0531068	0.0366683
131	22.725	12.7371	35.4622	40.4064	14.146	26.2604	8.52984	0.0886167	0.0125163	2.96306	5.89332	-0.199603	0.137946	-0.0524016	0.0362151
132	22.4186	12.641	35.0596	39.5597	13.6775	25.8822	8.51517	0.0874982	0.0123985	2.95306	5.87342	-0.199931	0.138299	-0.0517212	0.0357769
133	22.7421	12.71	35.4521	39.2961	12.376	26.9202	8.31512	0.0864206	0.0122992	3.03667	6.03972	-0.190064	0.131573	-0.0510679	0.0353527
134	22.5139	12.7025	35.2165	40.0812	13.351	26.7302	8.26791	0.085388	0.0122166	3.03589	6.03816	-0.188762	0.13076	-0.0504443	0.0349438
135	22.319	12.8736	35.1926	40.1622	13.7645	26.3977	8.17601	0.0844013	0.0121502	3.00038	5.96754	-0.188841	0.130887	-0.0498499	0.0345514
136	22.5252	13.0805	35.6056	39.7295	13.0419	26.6876	7.98945	0.08346	0.0120988	2.99813	5.96306	-0.184672	0.128059	-0.0492843	0.0341757
137	23.1232	12.5942	35.7174	40.2008	13.8117	26.3891	7.87787	0.0830722	0.0120634	2.95548	5.87823	-0.184971	0.130189	-0.0487487	0.0343235
138	22.6206	12.7196	35.3403	40.5618	11.5719	28.9899	7.87988	0.0836288	0.012042	3.28066	6.52501	-0.166505	0.122193	-0.0482404	0.0353884
139	22.4915	12.2232	34.7147	41.2666	13.3858	27.8807	7.94261	0.0842043	0.0120333	3.21218	6.38879	-0.171397	0.130746	-0.0477595	0.0364448
140	23.1789	12.5401	35.719	42.3605	13.6278	28.7326	7.6459	0.0847891	0.0120373	3.21819	6.40076	-0.164645	0.13046	-0.0473068	0.0374823
141	23.4455	12.8668	36.3123	43.1577	14.4389	28.7189	7.45189	0.0853772	0.0120538	3.16353	6.29203	-0.163243	0.134044	-0.0468799	0.0384973
142	23.2217	13.2551	36.4768	42.7589	12.7206	30.0383	7.35463	0.0859655	0.0120848	3.2938	6.55114	-0.154908	0.131547	-0.0464779	0.0394876
143	23.1719	12.6974	35.8693	42.129	13.4719	28.6571	7.41904	0.0865534	0.0121464	3.19441	6.35345	-0.161193	0.141532	-0.0461001	0.0404532
144	22.9711	12.6279	35.599	41.3213	12.8676	28.4537	7.41719	0.0871335	0.0122432	3.19714	6.35889	-0.160797	0.145462	-0.0457457	0.0413878
145	22.9017	12.3744	35.276	39.8916	13.5484	26.3432	7.4308	0.0877042	0.0123579	2.98691	5.94076	-0.172489	0.160652	-0.0454138	0.0422904
146	21.8582	12.6073	34.4655	38.7832	12.7376	26.0456	7.5537	0.0882646	0.0124821	3.02277	6.01208	-0.173192	0.165724	-0.0451041	0.0431605
147	22.1143	12.7228	34.8371	38.6311	11.1363	27.4948	7.42575	0.0888151	0.0126157	3.15751	6.28007	-0.163176	0.160236	-0.0448169	0.0439982
148	22.1551	12.9274	35.0825	38.6059	13.2071	25.3988	7.33084	0.0893594	0.0127548	2.89679	5.76151	-0.175482	0.17645	-0.0445532	0.0448062
149	22.1572	12.4553	34.6125	38.2863	12.4099	25.8764	7.39051	0.0898956	0.012899	2.99117	5.94922	-0.171328	0.176264	-0.0443141	0.0455815
150	21.9349	12.8004	34.7353	38.0441	12.3807	25.6634	7.32772	0.0904184	0.0130462	2.95634	5.87995	-0.171946	0.180598	-0.0440942	0.0463242
151	22.0683	12.5814	34.6497	38.3051	12.5796	25.7255	7.31225	0.0909273	0.0131959	2.97056	5.90824	-0.170722	0.182985	-0.0438925	0.0470348
152	22.2577	12.8647	35.1224	39.6104	14.3101	25.3003	7.18323	0.0914228	0.0133473	2.88137	5.73085	-0.172765	0.188592	-0.0437083	0.0477145
153	22.759	13.451	36.2099	40.3657	14.5157	25.8499	6.94246	0.0919065	0.0135007	2.85582	5.68002	-0.168457	0.187111	-0.0435408	0.0483658
154	22.6721	13.5993	36.2714	41.0854	15.633	25.4525	6.90471	0.0923769	0.0136549	2.80684	5.5826	-0.170483	0.192491	-0.043389	0.0489878
155	22.7752	13.6145	36.3897	40.9405	13.2549	27.6856	6.86059	0.0928328	0.0138107	3.04317	6.05265	-0.156295	0.179148	-0.0432526	0.0495802
156	22.3749	13.4197	35.7946	39.6348	15.2642	24.3706	6.95657	0.0932822	0.0139669	2.72338	5.41661	-0.177019	0.205747	-0.0431404	0.0501418
157	22.1299	13.756	35.8859	38.5972	14.2118	24.3854	6.92381	0.0937159	0.0141245	2.71787	5.40565	-0.176573	0.207889	-0.0430429	0.050673
158	21.8019	13.6175	35.4195	37.8886	14.8762	23.0125	7.00265	0.0941352	0.014283	2.6006	5.17241	-0.18677	0.222526	-0.0429583	0.051177
159	22.2195	13.7752	35.9947	37.4116	14.4383	22.9733	6.87891	0.0945454	0.0144418	2.55584	5.08338	-0.187118	0.225353	-0.0428855	0.0516598
160	21.5656	13.7403	35.3058	37.8195	14.4641	23.3553	7.00121	0.0949423	0.0146023	2.64659	5.26388	-0.183839	0.223791	-0.0428239	0.0521184
161	21.8908	13.7675	35.6583	37.6102	15.7391	21.871	6.9238	0.0953222	0.0147634	2.45357	4.87998	-0.195579	0.240292	-0.0427725	0.0525496
162	21.275	13.9893	35.2644	36.4854	15.9045	20.5809	6.99489	0.095689	0.0149257	2.33376	4.64168	-0.207924	0.257727	-0.0427306	0.0529584
163	22.2172	14.1809	36.398	36.8157	15.9677	20.848	6.77402	0.0960467	0.0150893	2.29109	4.55681	-0.204901	0.256003	-0.0426972	0.0533495
164	21.8662	13.8286	35.6948	37.397	14.4177	22.9792	6.90121	0.0963895	0.0152551	2.57633	5.12415	-0.185891	0.233988	-0.0426723	0.0537172
165	21.7552	14.8413	36.5965	38.0826	16.689	21.3937	6.72888	0.0967217	0.015424	2.3385	4.65111	-0.199446	0.252726	-0.0426626	0.0540591
166	22.439	14.745	37.184	38.706	16.7131	21.993	6.62798	0.0970866	0.015596	2.36612	4.70605	-0.194168	0.247335	-0.0426972	0.0543894
167	22.702	15.4568	38.1588	40.9772	19.2855	21.6917	6.53329	0.0978878	0.0157686	2.27322	4.52128	-0.199444	0.252602	-0.0431907	0.0546972
168	23.3308	15.7806	39.1114	42.5201	18.9435	23.5766	6.44853	0.0986712	0.0159409	2.41203	4.79736	-0.185331	0.233228	-0.0436894	0.0549819
169	23.6174	15.779	39.3964	42.6825	19.9057	22.7768	6.47563	0.0994299	0.0161133	2.31228	4.59897	-0.194116	0.242754	-0.0441784	0.0552515
170	22.5694	14.8541	38.9771	40.5175	18.4175	21.7115	6.61391	0.100162	0.0162863	2.22902	4.43337	-0.205748	0.25572	-0.0446568	0.0555055
171	22.5763	15.0664	40.7843	39.3962	17.5791	21.0317	6.38964	0.100859	0.0164583	2.06479	4.10673	-0.214602	0.265058	-0.0451239	0.0557355
172	23.0738	14.9651	41.1805	40.1232	16.5568	22.781	6.389	0.101528	0.0166277	2.21382	4.40313	-0.200704	0.24641	-0.0455787	0.0559497
173	22.1833	14.3308	39.6557	39.4442	17.2346	21.4242	6.70296	0.102187	0.0167939	2.15982	4.29574	-0.215435	0.262733	-0.0460367	0.0561503
174	21.8181	13.7805	38.7402	36.85	15.762	20.3026	6.92699	0.10282	0.016957	2.09624	4.16928	-0.229012	0.277473	-0.0464904	0.0563291
175	22.2987	14.3712	39.8115	37.3566	16.7219	19.8492	6.80404	0.103414	0.0171166	1.99432	3.96656	-0.236432	0.284567	-0.0469297	0.0564841
176	22.4616	14.8315	40.4346	38.8382	17.4519	20.6009	6.75948	0.103978	0.0172712	2.03812	4.05367	-0.230186	0.275288	-0.0473517	0.0566258
177	22.2799	14.7929	40.2144	39.9525	16.7149	22.4522	6.85455	0.104509	0.0174214	2.23325	4.44179	-0.213192	0.25332	-0.0477566	0.056752
178	22.4166	14.8027	40.3609	40.0022	18.2404	20.9764	6.88507	0.104998	0.0175668	2.07861	4.13422	-0.229705	0.271288	-0.0481436	0.0568544
179	22.796	15.0437	40.9813	40.5087	17.8346	21.8887	6.833	0.105445	0.0177064	2.13668	4.2497	-0.221631	0.260102	-0.0485118	0.0569328
180	23.1446	15.0492	41.3354	41.104	17.7843	22.5344	6.82283	0.105855	0.0178404	2.18077	4.3374	-0.216993	0.25314	-0.0488602	0.0569949
181	22.9581	14.8255	40.9253	41.8753	16.4824	24.6076	6.93896	0.10624	0.0179684	2.4059	4.78516	-0.200315	0.232295	-0.0491965	0.0570435
182	23.168	15.1562	41.4659	43.1661	18.0674	24.3133	6.89411	0.106592	0.0180895	2.34639	4.66681	-0.203863	0.234914	-0.0495226	0.0570695
183	24.169	15.6597	42.9703	45.125	19.215	25.1245	6.69421	0.1069	0.0182034	2.3385	4.65112	-0.198417	0.227266	-0.0498287	0.057071
184	24.7656	16.6621	44.5693	47.9965	21.1438	26.0673	6.49005	0.107159	0.0183102	2.33951	4.65312	-0.192245	0.218859	-0.050111	0.0570478
185	25.8488	16.5719	45.5622	51.3197	20.4119	30.1224	6.38088	0.107368	0.0184089	2.64449	5.25971	-0.167214	0.18923	-0.0503679	0.0569997
186	25.4738	16.3369	44.9523	51.7318	21.4528	29.4936	6.49694	0.10754	0.0184983	2.62446	5.21987	-0.171556	0.193068	-0.0505979	0.0569426
187	25.8239	16.3583	45.3238	52.1189	21.6896	29.644	6.46958	0.107662	0.018579	2.61613	5.20329	-0.171397	0.191844	-0.0508013	0.0568604
188	25.9338	16.4852	45.5607	51.7089	21.7923	29.1312	6.45821	0.10773	0.0186509	2.55773	5.08714	-0.175568	0.195432	-0.0509772	0.0567525
189	25.487	16.6158	45.2443	50.0108	21.5171	27.7083	6.52283	0.107744	0.0187128	2.45059	4.87405	-0.184685	0.204547	-0.0511247	0.0566189
190	24.7061	16.4312	44.2788	48.6369	21.4432	26.4083	6.68058	0.107702	0.0187651	2.38403	4.74166	-0.195181	0.215012	-0.051243	0.0564591
191	24.9353	16.8446	44.9215	48.6743	23.2512	24.6377	6.59791	0.107608	0.0188078	2.19442	4.36455	-0.208361	0.228404	-0.0513352	0.0562732
192	25.1665	17.5525	45.8606	49.2628	24.1146	24.3629	6.47008	0.107469	0.0188403	2.12507	4.22662	-0.211012	0.230124	-0.0514059	0.0560629
193	25.2357	18.0638	46.441	48.6573	24.041	23.831	6.39374	0.107318	0.0188582	2.05287	4.08301	-0.215895	0.234507	-0.0514411	0.0558771
194	24.907	17.8009	45.8494	48.15	22.7046	24.66	6.47944	0.107142	0.0188678	2.15356	4.28327	-0.209005	0.226226	-0.0514535	0.0556881
195	24.7076	17.833	45.6822	48.3698	22.2412	25.3432	6.5022	0.106929	0.0188703	2.22031	4.41604	-0.203045	0.218972	-0.051446	0.0554831
196	24.8797	18.5458	46.5672	49.0368	23.2888	24.9627	6.3735	0.10668	0.0188657	2.14442	4.2651	-0.206001	0.221403	-0.0514183	0.0552619
197	24.7172	18.3751	46.2339	49.207	22.9656	25.456	6.41442	0.106411	0.0188535	2.20262	4.38085	-0.201805	0.216228	-0.0513699	0.0550414
198	25.5294	19.7013	48.3724	49.7388	23.0375	25.9159	6.12244	0.106292	0.0188327	2.1433	4.26287	-0.197948	0.212207	-0.0512982	0.0549936
199	25.7496	21.4397	50.3309	50.5941	21.3484	28.4603	5.8744	0.106163	0.0188041	2.26058	4.49613	-0.180362	0.193586	-0.0512038	0.0549596
200	25.7606	18.9595	51.8961	52.1708	19.5266	31.8588	5.68377	0.105995	0.0187681	2.45367	4.88017	-0.161079	0.173104	-0.0510891	0.0549056
201	26.1711	17.4474	52.9944	53.896	20.0824	33.0282	5.55038	0.105782	0.0187247	2.4935	4.9594	-0.154303	0.166035	-0.0509544	0.0548279
202	26.5544	17.703	53.8853	55.5923	21.3735	33.4334	5.44219	0.105527	0.018674	2.48111	4.93475	-0.15218	0.163938	-0.0508002	0.0547267
203	26.5551	17.7034	54.9324	57.1686	21.2107	35.1725	5.32027	0.105229	0.0186162	2.56167	5.09498	-0.143948	0.155253	-0.0506268	0.0546025
204	27.4939	18.3293	56.1755	57.8982	22.5412	34.5716	5.18213	0.10489	0.0185513	2.46178	4.8963	-0.14592	0.157554	-0.0504345	0.0544558
205	27.0102	18.0068	55.5597	57.4516	19.0802	37.5861	5.21738	0.104504	0.0184781	2.7064	5.38284	-0.133761	0.14458	-0.0502204	0.0542831
206	26.8481	21.4097	53.4294	55.5073	19.6456	35.0763	5.4028	0.104076	0.0183981	2.6243	5.21955	-0.142855	0.154577	-0.0499878	0.054088
207	26.3926	21.8398	51.374	53.6495	18.7074	34.1567	5.59034	0.103609	0.0183119	2.66094	5.29243	-0.145621	0.157725	-0.0497375	0.0538718
208	25.7088	20.8029	49.6533	51.7266	16.9188	34.0224	5.75239	0.103106	0.0182193	2.74124	5.45213	-0.145416	0.157656	-0.0494711	0.0536349
209	25.0674	20.0128	48.2218	49.3102	15.7418	32.783	5.88875	0.102568	0.0181204	2.71827	5.40646	-0.150317	0.163115	-0.0491907	0.0533776
210	24.6545	19.3178	47.1139	46.7671	14.797	31.1846	5.99054	0.101997	0.0180151	2.64843	5.26754	-0.157241	0.170756	-0.048897	0.0531004
211	24.3149	19.0406	46.4971	46.5839	10.28	35.5185	6.03137	0.10139	0.0179035	3.05569	6.07755	-0.136856	0.148734	-0.0485863	0.0528032
212	24.8743	17.0596	49.5776	48.2326	13.8286	33.6186	5.62339	0.10074	0.0177848	2.71681	5.40354	-0.143629	0.15621	-0.0482567	0.0524835
213	24.8886	16.5924	51.2921	49.2232	14.2514	34.1864	5.39302	0.100057	0.0176602	2.66582	5.30213	-0.140212	0.152602	-0.0479114	0.0521453
214	24.9245	16.6163	51.5093	49.6093	14.187	34.637	5.32846	0.0993398	0.01753	2.68984	5.3499	-0.137283	0.149519	-0.0475508	0.051789
215	25.2785	16.8524	51.7522	49.3738	13.8715	34.7169	5.26262	0.0985904	0.0173943	2.68362	5.33753	-0.135889	0.148101	-0.0471754	0.051415
216	25.5979	17.0653	52.4274	48.8667	12.4847	35.5966	5.15085	0.0978092	0.0172532	2.71636	5.40265	-0.131634	0.143557	-0.0467854	0.0510238
217	25.0915	16.7277	52.1217	48.8297	10.4078	37.6365	5.13654	0.0969969	0.017107	2.889	5.74601	-0.123387	0.134653	-0.0463812	0.0506158
218	24.3504	16.2336	53.0094	48.9665	14.5245	33.6566	5.00481	0.0961517	0.0169551	2.54015	5.05218	-0.136691	0.149266	-0.0459619	0.0501898
219	24.6785	16.4523	53.7796	48.3148	14.7079	32.8214	4.88673	0.0952737	0.0167978	2.44144	4.85585	-0.138718	0.151571	-0.0455277	0.049746
220	24.9456	16.6304	53.7674	48.4212	15.1131	32.5227	4.83942	0.0943673	0.0166356	2.41951	4.81223	-0.138611	0.151545	-0.0450805	0.0492868
221	24.804	16.536	52.4333	48.8575	14.7729	33.2992	4.91404	0.0934334	0.0164686	2.54335	5.05855	-0.134115	0.146714	-0.0446207	0.0488126
222	24.9191	16.6128	51.8459	49.3066	13.4007	35.1205	4.91729	0.0924725	0.016297	2.70872	5.38745	-0.125897	0.137801	-0.0441487	0.0483238
223	25.5497	17.0332	53.307	49.7662	12.6111	36.3697	4.72819	0.0914857	0.016121	2.72952	5.42883	-0.120155	0.131593	-0.0436648	0.0478208
224	25.2378	16.8252	53.7993	50.3887	15.4583	34.145	4.63155	0.0904735	0.0159406	2.53876	5.04942	-0.126441	0.138551	-0.0431694	0.047304
225	24.9713	16.6475	53.2073	50.61	14.4715	35.3531	4.62795	0.0894331	0.0157554	2.65794	5.28646	-0.120698	0.132328	-0.0426612	0.0467719
226	25.4193	16.9462	54.2162	50.1164	15.705	33.6261	4.48749	0.0883679	0.0155659	2.48221	4.93694	-0.12543	0.137589	-0.0421417	0.0462262
227	25.2176	16.8117	53.6468	49.6701	14.7692	34.1155	4.47761	0.0872802	0.0153725	2.54527	5.06237	-0.122093	0.133994	-0.041612	0.0456682
228	25.1768	16.7845	53.5503	49.7482	15.8638	33.099	4.42802	0.0861705	0.0151753	2.47442	4.92144	-0.124496	0.136702	-0.0410723	0.0450982
229	25.4911	16.9941	54.8032	50.4214	19.0173	30.6188	4.26954	0.0850398	0.0149746	2.23578	4.44681	-0.132354	0.145398	-0.040523	0.0445167
230	25.5249	17.0166	56.1794	50.8961	20.1396	29.9711	4.10609	0.0838887	0.0147703	2.13398	4.24434	-0.133346	0.146557	-0.0399646	0.0439241
231	25.0316	16.6877	56.3504	48.8171	18.6205	29.4112	4.03549	0.082718	0.0145627	2.08774	4.15236	-0.133953	0.147293	-0.0393973	0.0433207
232	23.9891	15.9927	49.9663	44.201	15.754	27.6616	4.49496	0.0815248	0.0143513	2.21741	4.41026	-0.140412	0.154465	-0.0388198	0.042705
233	22.9954	15.3302	47.695	41.0431	12.5466	27.7111	4.6276	0.080314	0.0141368	2.32488	4.62402	-0.137995	0.151873	-0.0382344	0.0420796
234	22.5893	15.0595	46.0727	39.297	11.7901	26.7215	4.7171	0.0790862	0.0139196	2.31909	4.61251	-0.141027	0.155279	-0.0376413	0.0414449
235	21.978	14.652	44.971	37.8201	12.585	24.4496	4.7541	0.0778424	0.0136996	2.17408	4.3241	-0.152096	0.167539	-0.0370411	0.0408013
236	21.2685	15.1686	44.344	36.4465	13.0872	22.5739	4.74286	0.0765835	0.0134771	2.03698	4.05141	-0.161426	0.177885	-0.0364342	0.0401493
237	21.7306	18.035	43.4418	36.4624	12.4744	23.2027	4.76101	0.0753109	0.013252	2.13584	4.24803	-0.154584	0.17041	-0.0358217	0.0394892
238	22.1682	14.9674	45.2959	38.3188	12.0795	25.4539	4.48674	0.0740252	0.0130244	2.2475	4.47012	-0.138396	0.152614	-0.0352043	0.038821
239	22.1809	14.7872	45.0877	39.0265	10.434	27.807	4.42679	0.0727248	0.0127943	2.46729	4.90728	-0.12461	0.137454	-0.0345802	0.0381446
240	22.1937	14.7958	44.8488	38.3413	11.2647	26.2912	4.36933	0.0714123	0.0125621	2.34454	4.66312	-0.129466	0.142856	-0.0339506	0.0374616
241	21.707	16.2215	43.3577	36.8336	11.3494	24.6988	4.43818	0.0700885	0.012328	2.27949	4.53375	-0.134913	0.14891	-0.033316	0.0367724
242	21.1169	16.3136	40.9323	34.791	10.7581	23.5266	4.61164	0.0687542	0.0120921	2.29871	4.57196	-0.139048	0.153519	-0.0326767	0.0360774
243	20.5336	13.6891	38.4199	32.5099	10.3759	22.134	4.81594	0.0674101	0.0118546	2.30575	4.58598	-0.144732	0.159841	-0.0320331	0.035377
244	19.0124	12.7761	35.8993	30.5487	9.03718	21.5115	5.04732	0.0660571	0.0116156	2.39751	4.76848	-0.145899	0.161176	-0.0313854	0.0346716
245	18.975	14.2607	33.6377	28.6012	7.30866	21.2925	5.27548	0.0646949	0.011375	2.53304	5.03803	-0.144339	0.159496	-0.0307337	0.0339611
246	19.585	16.146	35.731	29.619	9.18366	20.4354	4.86793	0.063325	0.0111332	2.293	4.56061	-0.147229	0.162734	-0.0300787	0.0332463
247	19.7714	16.1147	35.8862	30.3959	9.26328	21.1327	4.73213	0.0619488	0.0108903	2.35705	4.688	-0.139475	0.154203	-0.0294209	0.0325279
248	20.0035	14.7207	38.5126	32.368	10.0516	22.3164	4.3459	0.060567	0.0106465	2.32892	4.63205	-0.129022	0.142684	-0.0287607	0.0318063
249	20.6646	13.7764	41.681	34.8856	10.7626	24.123	3.89109	0.0591806	0.0104019	2.31748	4.6093	-0.11713	0.129565	-0.0280985	0.0310821
250	21.5897	14.3932	41.161	36.2977	9.64505	26.6526	3.84856	0.0577901	0.0101566	2.59063	5.15259	-0.102934	0.113893	-0.0274347	0.0303554
251	21.9956	14.6637	42.5518	37.9427	11.2954	26.6473	3.63123	0.0563964	0.00991092	2.50495	4.98217	-0.100458	0.111181	-0.0267695	0.0296269
252	22.0292	14.6862	43.0847	38.276	12.1167	26.1593	3.49731	0.055	0.00966484	2.4288	4.8307	-0.0997841	0.110462	-0.0261034	0.0288966
253	22.157	14.7713	42.4805	38.5855	11.7624	26.8231	3.45608	0.0536023	0.00941857	2.5264	5.02483	-0.0948848	0.105063	-0.0254368	0.0281655
254	22.1046	14.7364	42.1524	38.0971	11.2518	26.8453	3.39178	0.0522041	0.00917226	2.54743	5.06665	-0.0922649	0.102186	-0.0247702	0.0274338
255	21.7213	14.4809	41.1764	37.318	9.63096	27.687	3.37984	0.0508061	0.00892603	2.69487	5.35991	-0.0872955	0.0967044	-0.024104	0.0267021
256	21.2491	14.9072	39.3644	36.1246	8.08107	28.0435	3.43723	0.0494091	0.00868002	2.84685	5.66219	-0.0838892	0.0929534	-0.0234384	0.0259707
257	21.0466	16.7745	37.8211	33.8873	8.94033	24.947	3.47567	0.0480139	0.00843436	2.63884	5.24847	-0.0912885	0.101174	-0.0227738	0.02524
258	20.4424	16.1052	36.5475	32.3858	7.47128	24.9145	3.49201	0.0466213	0.00818922	2.72694	5.42369	-0.0887463	0.0983784	-0.0221108	0.0245106
259	19.9473	15.5477	35.4949	31.7158	7.3723	24.3435	3.48804	0.045233	0.00794485	2.74341	5.45644	-0.0881105	0.0976947	-0.0214499	0.0237831
260	20.1493	14.1599	37.1773	30.6518	6.89255	23.7593	3.23436	0.0438491	0.00770133	2.561	5.09366	-0.0875035	0.0970423	-0.0207913	0.0230577
261	20.2245	13.483	37.9548	31.2586	6.06719	25.1914	3.06192	0.0424704	0.00745878	2.65561	5.28182	-0.080349	0.0891256	-0.0201354	0.022335
262	20.3187	14.5439	37.5124	32.71	6.25009	26.4599	2.99749	0.0410978	0.00721732	2.82139	5.61154	-0.0736244	0.0816841	-0.0194825	0.0216152
263	20.5918	16.3658	36.9575	33.6576	7.28368	26.374	2.94121	0.0397319	0.00697709	2.85475	5.6779	-0.0714796	0.0793203	-0.018833	0.0208989
264	20.6106	16.1254	36.7359	34.1817	6.61982	27.5619	2.85756	0.0383735	0.00673823	3.00106	5.96891	-0.0659849	0.0732377	-0.0181872	0.0201863
265	21.0237	15.4922	36.5159	34.1603	7.11412	27.0462	2.77343	0.0370245	0.00650103	2.96265	5.89251	-0.0648724	0.072017	-0.0175461	0.0194785
266	20.9729	14.3081	35.2809	34.8938	5.90219	28.9916	2.7665	0.0356859	0.00626568	3.29026	6.54411	-0.0584534	0.0649033	-0.01691	0.0187759
267	21.1027	12.9102	34.0129	34.9962	4.46863	30.5276	2.76246	0.0343574	0.00603215	3.59345	7.14712	-0.0533856	0.0592876	-0.0162788	0.0180786
268	20.6735	11.2972	31.9707	33.9658	4.48222	29.4836	2.8296	0.03304	0.00580058	3.68728	7.33374	-0.0531961	0.0590887	-0.0156531	0.0173869
269	20.1282	10.482	30.6102	33.0093	5.07723	27.9321	2.83605	0.0317343	0.00557111	3.65012	7.25983	-0.0538414	0.0598161	-0.0150331	0.0167013
270	20.3253	10.8112	31.1365	33.2627	4.84621	28.4165	2.67281	0.0304412	0.00534385	3.65064	7.26086	-0.0507433	0.0563845	-0.0144191	0.0160221
271	20.9556	9.9603	30.9159	33.4425	4.91426	28.5282	2.579	0.0291614	0.00511896	3.6911	7.34133	-0.0484198	0.0538124	-0.0138116	0.0153498
272	20.9223	11.3914	32.3137	33.2791	3.59535	29.6838	2.36138	0.0278982	0.00489701	3.67455	7.30842	-0.0445318	0.0494999	-0.0132121	0.0146861
273	20.1349	11.2075	31.3424	32.5602	4.45666	28.1035	2.32405	0.0266509	0.00467787	3.58545	7.1312	-0.0449281	0.0499493	-0.0126203	0.0140307
274	20.3907	10.9755	31.3662	32.4756	4.5362	27.9394	2.21599	0.0254196	0.00446155	3.56289	7.08633	-0.0431063	0.0479318	-0.0120361	0.0133835
275	20.5908	10.1349	30.7257	32.541	3.98894	28.5521	2.1534	0.024205	0.0042482	3.72342	7.40562	-0.0401542	0.0446567	-0.01146	0.012745
276	20.361	8.7653	29.1263	31.8216	3.51301	28.3086	2.15818	0.023008	0.00403795	3.88661	7.7302	-0.0384852	0.0428079	-0.0108923	0.0121157
277	20.1334	7.35018	27.4835	29.7298	2.92649	26.8033	2.1812	0.0218293	0.00383092	3.9285	7.81352	-0.0385528	0.04289	-0.0103334	0.0114959
278	18.2802	3.9491	22.2293	26.7781	-0.0382407	26.8163	2.54229	0.0206701	0.00362734	4.83002	9.60657	-0.0364845	0.0405956	-0.00978381	0.0108863
279	18.5847	4.82287	23.4075	26.2505	1.99721	24.2533	2.28274	0.0195347	0.00342797	4.15202	8.25808	-0.038157	0.0424633	-0.00924565	0.0102891
280	18.6625	5.28695	23.9494	26.3757	2.60992	23.7658	2.1017	0.0184204	0.00323231	3.96957	7.8952	-0.0366817	0.0408277	-0.00871752	0.00970285
281	18.2446	3.09037	21.335	25.4753	2.32534	23.15	2.24036	0.0173278	0.00304048	4.38928	8.72996	-0.03541	0.0394187	-0.00819979	0.00912804
282	17.5111	0.663005	18.1741	23.4095	1.63871	21.7708	2.44556	0.0162579	0.00285262	4.79322	9.53337	-0.0353553	0.0393642	-0.00769281	0.00856505
283	16.6731	0.0368788	16.71	21.1709	0.900496	20.2704	2.48536	0.0152112	0.00266886	4.85324	9.65275	-0.0354944	0.0395253	-0.00719694	0.00801425
284	15.7822	0.141151	15.9233	19.8994	0.42948	19.47	2.43294	0.0141886	0.00248934	4.88881	9.72351	-0.0345043	0.0384291	-0.00671253	0.00747604
285	15.0796	0.00934924	15.089	18.0838	0.997769	17.0861	2.38719	0.013193	0.00231457	4.52786	9.00559	-0.0365493	0.040713	-0.00624101	0.00695197
286	16.5682	1.53111	18.0993	22.8134	2.6869	20.1265	1.86757	0.0122265	0.00214493	4.45035	8.85143	-0.0290579	0.0323728	-0.00578336	0.00644317
287	17.8038	0.694924	18.4988	24.6122	2.17871	22.4335	1.66488	0.0112868	0.00198001	4.85606	9.65836	-0.0239102	0.026642	-0.00533844	0.0059484
288	17.5136	0	17.5136	23.8207	0.883451	22.9373	1.61658	0.0103747	0.00181992	5.24562	10.4332	-0.0213806	0.023827	-0.00490662	0.00546805
289	16.4634	0.0332878	16.4967	21.6833	0.126536	21.5568	1.56943	0.00949086	0.00166481	5.22182	10.3858	-0.0208467	0.0232352	-0.00448832	0.00500254
290	15.7463	0.0782951	15.8246	19.1135	0.455474	18.658	1.48886	0.00863616	0.00151481	4.70705	9.36199	-0.0220122	0.024537	-0.00408388	0.00455228
291	14.8756	0	14.8756	16.4737	1.52922	14.9445	1.43299	0.00781124	0.00137004	4.0175	7.99052	-0.0247212	0.0275596	-0.00369358	0.00411767
292	13.7575	0	13.7575	14.125	1.09693	13.0281	1.3925	0.00702161	0.00123149	3.78548	7.52906	-0.0254984	0.0284291	-0.00332001	0.0037016
293	13.3222	0	13.3222	13.4051	0.6609	12.7442	1.28271	0.00626566	0.00109885	3.82701	7.61166	-0.0232421	0.0259162	-0.00296241	0.00330325
294	13.1169	0	13.1169	13.0532	0.255997	12.7972	1.1525	0.0055422	0.000971925	3.90276	7.76231	-0.0204822	0.0228411	-0.00262022	0.00292199
295	12.6526	0	12.6526	12.5738	0.33934	12.2344	1.04472	0.00485202	0.000850847	3.86499	7.6872	-0.0187218	0.0208802	-0.00229379	0.00255823
296	12.2541	0	12.2541	11.9885	0.741871	11.2466	0.935208	0.00419586	0.000735749	3.67286	7.30506	-0.017608	0.01964	-0.00198348	0.00221238
297	12.9666	0.832156	13.7987	11.4797	0.754975	10.7247	0.741819	0.00357451	0.000626764	3.22408	6.41248	-0.0157633	0.0175842	-0.00168966	0.00188485

## Sheet: MRI_POST1_NHP8
																								FM	FM	C2-C3	C2-C3	C5-C6	C5-C6	T4-T5	T4-T5	T10-T11	T10-T11	L3-L4	L3-L4
																							vertebrae Z location:	0		19.5		39		79.4		145.1		209.3
Normalized distance from FM (mm)	Perimeter of dura (mm)	Perimeter of spinal cord (mm)	Perimeter of SAS (mm)	Area of dura(mm2)	Area of spinal cord (mm2)	Area of SAS (mm2)	Reynolds number	Flow rate amplitude (ml/s)	Stroke volume (ml)	Hydraulic diameter (mm)	Womerseley number	Mean systolic velocity (cm/s)	Mean diastolic velocity (cm/s)	Flow rate at peak systole (ml/s)	Flow rate at peak diastole (ml/s)	Surface area of dura (cm2)	Surface area of spinal cord (cm2)	Surface area of SAS (cm2)	Volume of dura (ml)	Volume of spinal cord (ml)	Volume of SAS (ml)	Length of subarachnoid space (mm)	Pulse wave velocity (m/s)	Time (ms)	CSF flow rate (ml/s)	Time (ms)	CSF flow rate (ml/s)	Time (ms)	CSF flow rate (ml/s)	Time (ms)	CSF flow rate (ml/s)	Time (ms)	CSF flow rate (ml/s)	Time (ms)	CSF flow rate (ml/s)
0	47.5343	31.6895	109.053	135.677	66.2622	69.4147	10.0562	0.278618	0.0494604	2.54769	4.96828	-0.27348	0.127907	-0.189833	0.0887849	68.6804	44.7757	118.58	12.6944	5.30181	7.34043	291	1.7594	0	0.0754384	0	0.118888	0	0.208191	0	0.11709	0	0.00913192	0	0.00386285
1	36.4262	24.2841	79.8692	123.315	65.8854	57.4294	13.8	0.27952	0.0497417	2.87081	5.5984	-0.334723	0.15626	-0.190544	0.0889766									24	0.0820784	25	0.150028	24.2609	0.223657	24	0.14462	24	0.0470819	24	-0.00833715
2	33.5361	23.8769	68.324	102.365	57.7877	44.5775	16.6923	0.286171	0.051766	2.61397	5.09753	-0.441801	0.203984	-0.195749	0.0904217									48	0.0611184	50	0.120438	48.5217	0.11755	48	0.0648796	48	0.00751192	48	-0.0509171
3	31.7862	25.3191	57.1053	82.7335	45.6386	37.0949	20.8108	0.298128	0.0553141	2.59374	5.05808	-0.558157	0.252927	-0.20511	0.093018									72	-0.0486216	75	-0.0594622	72.7826	-0.0999504	72	0.0139996	72	0.0312219	72	-0.0389071
4	30.7182	21.4458	52.164	71.0197	35.5099	35.5098	24.1761	0.31485	0.0601664	2.72737	5.31868	-0.614507	0.272411	-0.218168	0.0966826									96	-0.167332	100	-0.278782	97.0435	-0.355802	96	-0.0342004	96	0.0557619	96	-0.0326971
5	28.7201	20.3281	49.0482	66.5185	30.1663	36.3522	27.5968	0.337096	0.066101	2.96571	5.78345	-0.644573	0.282729	-0.234317	0.102779									120	-0.193502	125	-0.361302	121.304	-0.497856	120	-0.12244	120	0.0695819	120	0.00552285
6	30.2428	19.4379	49.6807	68.2678	31.3626	36.9053	29.3881	0.370679	0.0728935	2.9714	5.79456	-0.6854	0.318999	-0.25295	0.117729									144	-0.190732	150	-0.363312	145.565	-0.564892	144	-0.19754	144	0.0397519	144	0.0123929
7	29.6204	19.8881	49.5084	68.4641	32.809	35.6552	31.9055	0.408864	0.0803598	2.88005	5.61641	-0.769653	0.380776	-0.273605	0.135259									168	-0.180632	175	-0.358172	169.826	-0.538524	168	-0.23991	168	-0.00760808	168	0.0267729
8	29.2051	19.0927	48.2977	64.1034	32.3353	31.7681	35.3249	0.448801	0.0881714	2.63073	5.13021	-0.93096	0.483561	-0.295414	0.153386									192	-0.137032	200	-0.298022	194.087	-0.440417	192	-0.23219	192	-0.0632781	192	0.0259929
9	28.2546	18.3072	46.5618	59.3502	31.4517	27.8985	39.4279	0.489265	0.0960877	2.3929	4.66642	-1.15569	0.624599	-0.317781	0.171484									216	-0.0918816	225	-0.245242	218.348	-0.311163	216	-0.20856	216	-0.106208	216	-0.00207715
10	26.6917	18.1924	44.8841	53.7404	29.7871	23.9533	43.7626	0.529081	0.103871	2.13426	4.16203	-1.42212	0.790274	-0.340126	0.188954									240	-0.0489816	250	-0.130452	242.609	-0.167279	240	-0.16888	240	-0.123758	240	-0.0252671
11	25.1773	17.3552	42.5325	49.5769	26.0206	23.5563	49.1495	0.567076	0.111278	2.21642	4.32225	-1.53613	0.871094	-0.361869	0.205207									264	-0.00101165	275	0.0558378	266.87	-0.00244845	264	-0.0920604	264	-0.0982681	264	-0.0314071
12	24.9283	17.5309	42.4591	48.9501	26.7495	22.2006	52.0685	0.60273	0.118101	2.0915	4.07865	-1.72543	0.989759	-0.38302	0.21971									288	0.0465884	300	0.190298	291.13	0.148124	288	-0.0355604	288	-0.0693181	288	0.0167029
13	25.7025	18.337	44.0395	49.1862	23.3711	25.8151	52.7931	0.634921	0.12421	2.34471	4.57243	-1.56155	0.899866	-0.402802	0.232119									312	0.0644684	325	0.191998	315.391	0.22102	312	0.0352696	312	-0.0523581	312	-0.00984715
14	26.207	18.262	44.4689	52.1736	28.0172	24.1564	54.6698	0.663915	0.129689	2.17408	4.23969	-1.74519	1.00564	-0.4212	0.242715									336	0.0627584	350	0.110528	339.652	0.175855	336	0.0911996	336	0.0260119	336	0.00628285
15	25.9357	18.8291	44.7648	51.2129	28.2293	22.9835	56.5392	0.689883	0.134573	2.05368	4.00489	-1.90795	1.09534	-0.438268	0.251615									360	0.0520684	375	0.0816078	363.913	0.116645	360	0.11592	360	0.0333519	360	0.00568285
16	24.9548	18.4463	43.4011	49.8313	27.7004	22.131	60.4032	0.712981	0.138886	2.03958	3.9774	-2.05261	1.17035	-0.454068	0.258913									384	0.0486984	400	0.103488	388.174	0.125064	384	0.14447	384	0.0492419	384	0.0196529
17	25.5331	18.1855	43.7187	48.4142	26.5811	21.8331	61.8758	0.733365	0.142656	1.99773	3.89579	-2.14665	1.21235	-0.468674	0.264691									408	0.0502884	425	0.129898	412.435	0.149934	408	0.0988696	408	0.0421619	408	0.0358629
18	25.046	18.6518	43.6977	49.199	26.9909	22.2081	63.6872	0.751188	0.145909	2.03289	3.96436	-2.17105	1.21144	-0.482151	0.269037									432	0.0685384	450	0.158108	436.696	0.210556	432	0.0666196	432	0.0437519	432	0.0159429
19	25.6502	19.6432	45.2934	50.9892	28.5416	22.4476	63.0176	0.766383	0.148626	1.98228	3.86566	-2.20399	1.21182	-0.494478	0.271905									456	0.0763784	475	0.164378	460.957	0.226908	456	0.0496396	456	0.0433119	456	0.0249929
20	25.5643	19.2332	44.7974	50.8876	29.0547	21.8329	65.1713	0.779323	0.150875	1.94946	3.80165	-2.31829	1.25389	-0.505806	0.273517									480	0.0760384	500	0.144268	485.217	0.260227	480	0.0378696	480	0.0235519	480	-0.00263715
21	25.9794	19.306	45.2854	50.2047	27.2005	23.0042	65.7948	0.790174	0.152695	2.032	3.96263	-2.24389	1.19108	-0.516191	0.273982									504	0.0897684	525	0.133178	509.478	0.236204	504	0.0549196	504	0.00789192	504	0.00853285
22	25.4585	19.0402	44.4987	51.1216	27.1532	23.9684	68.2236	0.799024	0.154113	2.15671	4.20582	-2.19397	1.14139	-0.525629	0.273394									528	0.0773884	550	0.143578	533.739	0.238715	528	0.0811796	528	-0.00735808	528	-0.0135071
23	26.43	19.2543	45.6843	53.126	27.9495	25.1764	67.5048	0.805988	0.155152	2.20465	4.29932	-2.12179	1.08017	-0.53411	0.271878									552	0.0720284	575	0.120958	558	0.209573	552	0.11124	552	-0.00787808	552	-0.00250715
24	26.6249	20.2757	46.9007	54.0182	30.1007	23.9175	66.6583	0.811134	0.155845	2.03992	3.97807	-2.26488	1.1269	-0.541633	0.269501
25	26.6711	19.6571	46.3283	54.2247	28.4276	25.797	68.2901	0.814377	0.156182	2.22714	4.34316	-2.12714	1.03309	-0.548112	0.266265
26	26.2356	19.5837	45.8193	53.808	29.9074	23.9007	69.7466	0.81597	0.156222	2.08666	4.06922	-2.31651	1.09774	-0.553637	0.262333
27	25.9034	19.6768	45.5802	54.095	30.1617	23.9332	70.6935	0.817017	0.155996	2.10041	4.09602	-2.333	1.08132	-0.558251	0.258766
28	26.7979	21.0185	47.8165	54.7599	30.7075	24.0524	67.9089	0.820493	0.15553	2.01339	3.92634	-2.33685	1.07498	-0.561977	0.258516
29	27.1286	20.9216	48.0501	56.1396	28.6096	27.53	67.8588	0.824664	0.154849	2.2934	4.47237	-2.05933	0.947316	-0.564834	0.25983
30	27.9051	20.5553	48.4604	58.0804	32.1208	25.9597	67.516	0.827569	0.153979	2.14287	4.17884	-2.18424	1.00466	-0.566845	0.260725
31	26.7661	20.5167	47.2828	57.9354	32.3232	25.6122	69.3325	0.829098	0.152929	2.16683	4.22556	-2.21926	1.02041	-0.567953	0.261145
32	27.0072	20.4123	47.4196	56.1507	31.7925	24.3582	69.1693	0.829379	0.151805	2.05499	4.00746	-2.33665	1.07378	-0.568251	0.261128
33	27.1314	20.1919	47.3233	55.9972	29.5639	26.4333	69.2803	0.828767	0.150776	2.234	4.35655	-2.1498	0.987139	-0.56797	0.260796
34	27.6564	20.5019	48.1582	57.0383	29.1595	27.8787	67.9811	0.827376	0.149687	2.31569	4.51584	-2.03477	0.933403	-0.567191	0.260185
35	27.4526	20.285	47.7376	59.1818	30.3287	28.853	68.4271	0.825169	0.148544	2.4177	4.71479	-1.96154	0.898557	-0.565926	0.259243
36	27.0647	20.0877	47.1524	60.2248	30.2621	29.9627	69.0617	0.822184	0.147349	2.54182	4.95683	-1.883	0.861141	-0.564174	0.25801
37	27.7319	20.5041	48.236	59.8687	32.1283	27.7404	67.2474	0.818415	0.146108	2.30095	4.4871	-2.02691	0.925068	-0.561944	0.256472
38	28.3128	19.8653	48.178	58.1615	28.4141	29.7474	67.0038	0.813901	0.14482	2.46991	4.8166	-1.88227	0.857009	-0.55927	0.254631
39	27.5754	20.1791	47.7546	58.3355	30.0888	28.2467	67.2235	0.808702	0.143488	2.36567	4.61331	-1.97124	0.895027	-0.556168	0.252535
40	27.1324	19.32	46.4524	57.5743	29.1807	28.3936	68.6846	0.802823	0.142112	2.4462	4.77035	-1.94696	0.881367	-0.55265	0.250173
41	26.8789	19.2178	46.0967	56.4758	27.403	29.0728	68.7105	0.796274	0.140696	2.52273	4.91959	-1.88771	0.851589	-0.548733	0.247541
42	26.8718	18.6847	45.5564	55.374	27.0143	28.3598	68.9868	0.789116	0.13924	2.48962	4.85502	-1.92103	0.863243	-0.544447	0.24467
43	26.6711	18.3224	44.9935	54.0554	25.0692	28.9861	69.2479	0.781366	0.137746	2.57725	5.02591	-1.86611	0.835195	-0.539798	0.241568
44	26.1171	18.1427	44.2598	52.8088	23.9514	28.8573	69.7541	0.773023	0.136215	2.60658	5.08312	-1.85756	0.827363	-0.534793	0.238229
45	25.6355	17.5115	43.147	51.4798	24.0544	27.4254	70.8308	0.764225	0.13465	2.54304	4.95921	-1.9307	0.856176	-0.529445	0.23478
46	25.2178	16.827	42.0447	49.7818	22.7474	27.0344	71.9196	0.756012	0.133052	2.57112	5.01396	-1.93959	0.860165	-0.523766	0.232246
47	24.5884	16.1828	40.7712	48.1584	22.6863	25.4721	73.3036	0.749139	0.131423	2.49899	4.8733	-2.03282	0.908367	-0.517778	0.231361
48	24.3149	16.0398	40.3547	46.3626	21.0293	25.3333	73.168	0.741864	0.129766	2.51078	4.89629	-2.02046	0.909842	-0.511507	0.230356
49	24.3494	16.3941	40.7435	44.9626	18.7994	26.1632	71.5433	0.734205	0.128081	2.56767	5.00724	-1.93324	0.877729	-0.504969	0.229236
50	23.7385	15.6872	39.4257	43.975	20.6228	23.3522	72.9332	0.726163	0.126371	2.36937	4.62054	-2.13326	0.976376	-0.498159	0.228004
51	23.6285	14.7371	38.3657	42.5459	19.0575	23.4884	73.8832	0.717754	0.124638	2.4489	4.77563	-2.09078	0.96501	-0.491089	0.226665
52	23.3063	15.4062	38.7125	40.7191	18.3553	22.3638	72.1326	0.708997	0.122881	2.31085	4.50641	-2.16351	1.00722	-0.483781	0.225216
53	22.6106	14.988	37.5986	40.6327	18.0978	22.5349	73.1213	0.699945	0.121107	2.39788	4.67613	-2.11359	0.992578	-0.476275	0.22367
54	22.4911	14.7552	37.2462	39.9609	18.6479	21.3131	72.6113	0.690589	0.119316	2.28874	4.46329	-2.19986	1.04253	-0.468559	0.22203
55	22.3432	15.224	37.5672	38.9889	18.4178	20.5711	70.7831	0.680957	0.117511	2.19057	4.27184	-2.23945	1.07104	-0.460655	0.220302
56	22.3786	15.4987	37.8773	39.0801	17.6201	21.46	68.9739	0.671093	0.115693	2.26603	4.41901	-2.11225	1.01949	-0.452605	0.218489
57	22.759	15.3303	38.0892	39.6106	18.3081	21.3025	67.3457	0.660993	0.113864	2.23728	4.36294	-2.08696	1.0173	-0.444397	0.216596
58	22.6577	15.2216	37.8793	39.6764	18.2299	21.4465	66.4447	0.650686	0.112028	2.26524	4.41746	-2.03506	1.00151	-0.436059	0.214627
59	22.34	14.7577	37.0977	39.0955	17.7627	21.3328	66.5363	0.640198	0.110185	2.29965	4.48458	-2.00567	0.997277	-0.427612	0.212586
60	22.3452	14.6316	36.9768	38.7129	17.9581	20.7548	65.441	0.629543	0.108339	2.24549	4.37896	-2.01931	1.01419	-0.419063	0.210479
61	22.4071	15.1303	37.5373	38.7341	17.6898	21.0443	63.1099	0.618746	0.106493	2.24264	4.37338	-1.95071	0.989997	-0.410437	0.208309
62	22.3488	14.7358	37.0847	38.5297	17.0991	21.4307	62.5296	0.607831	0.104646	2.31195	4.50856	-1.87494	0.961723	-0.40175	0.206081
63	22.3547	14.294	36.6487	38.879	16.5522	22.3268	61.9068	0.596817	0.102804	2.43602	4.75051	-1.76567	0.915367	-0.393019	0.203798
64	22.5963	14.4803	37.0766	39.5631	15.2946	24.2686	59.8191	0.585721	0.100968	2.61777	5.10494	-1.58447	0.830857	-0.384254	0.201467
65	22.2206	14.2931	36.5137	39.564	17.0763	22.4877	59.3626	0.574594	0.0991389	2.46355	4.8042	-1.66981	0.885325	-0.375504	0.199089
66	22.9112	14.2419	37.1531	39.6842	17.2573	22.4269	56.9774	0.563423	0.097322	2.41454	4.70861	-1.63534	0.876963	-0.366751	0.196671
67	22.7798	14.3513	37.1311	39.7746	18.2306	21.5439	55.6544	0.552238	0.0955196	2.32085	4.52591	-1.66188	0.901537	-0.358022	0.194215
68	22.226	14.9118	37.1379	39.1655	17.4197	21.7458	54.2983	0.541089	0.0937349	2.34217	4.56748	-1.60666	0.881704	-0.349362	0.191727
69	22.0662	14.1612	36.2274	38.7686	15.7591	23.0096	54.2951	0.529983	0.091971	2.54164	4.95648	-1.48236	0.822967	-0.340772	0.189211
70	22.5769	14.2129	36.7898	39.5889	17.1219	22.467	52.1441	0.518958	0.0902297	2.44368	4.76544	-1.47916	0.831203	-0.332265	0.186693
71	22.7578	14.2971	37.0549	39.5942	16.6817	22.9124	50.4477	0.508023	0.088515	2.47333	4.82327	-1.41446	0.804226	-0.323861	0.184162
72	22.5989	14.1588	36.7576	39.641	16.8609	22.7801	49.552	0.497193	0.0868311	2.47881	4.83395	-1.38535	0.797362	-0.315575	0.181618
73	22.6855	14.2859	36.9714	39.836	16.1398	23.6961	48.0059	0.486487	0.0851814	2.56288	4.9979	-1.30073	0.757421	-0.307423	0.179064
74	22.6298	14.3027	36.9325	40.1201	16.3998	23.7202	46.7928	0.475925	0.0835705	2.56833	5.00852	-1.26347	0.744994	-0.299419	0.176506
75	22.5129	14.2101	36.723	40.0677	17.8173	22.2503	45.8328	0.465523	0.0820022	2.42395	4.72698	-1.31097	0.782238	-0.291575	0.173947
76	22.4989	14.1633	36.6622	39.2575	17.1521	22.1054	44.695	0.455294	0.0804816	2.41277	4.70517	-1.28645	0.776468	-0.283902	0.171392
77	22.3123	13.8358	36.1482	38.6118	15.8237	22.788	44.1348	0.445255	0.0790135	2.52148	4.91716	-1.21322	0.741189	-0.27641	0.168845
78	22.3702	13.69	36.0602	38.8847	16.4886	22.3961	43.0783	0.435422	0.0776005	2.48404	4.84415	-1.20316	0.743431	-0.269112	0.166309
79	22.1991	14.0374	36.2365	38.5755	15.0755	23.5	41.7353	0.425811	0.0762462	2.59395	5.05848	-1.11505	0.697074	-0.26202	0.163791
80	21.9001	13.9825	35.8826	38.198	15.3798	22.8181	41.0426	0.416437	0.0749527	2.54359	4.96028	-1.11843	0.707003	-0.255143	0.161293
81	22.4534	13.6398	36.0932	38.7571	15.1323	23.6249	39.739	0.407316	0.0737181	2.61821	5.10579	-1.05183	0.672281	-0.248491	0.158825
82	22.8227	13.5979	36.4205	39.2708	15.5237	23.7471	38.3653	0.398486	0.0725446	2.6081	5.08608	-1.0194	0.658648	-0.242077	0.156409
83	22.6014	13.4775	36.079	39.1358	17.0359	22.0999	37.7424	0.389947	0.071429	2.45002	4.7778	-1.06788	0.697254	-0.235919	0.154028
84	22.2023	13.4969	35.6992	38.3668	14.8701	23.4968	37.1872	0.381684	0.0703671	2.63311	5.13485	-0.980025	0.646213	-0.230004	0.151679
85	21.8618	13.6347	35.4965	38.0114	15.4762	22.5352	36.4753	0.373683	0.0693554	2.53928	4.95188	-0.995942	0.663233	-0.224319	0.149364
86	22.6111	13.6139	36.225	38.685	16.1515	22.5335	34.8864	0.365951	0.0683907	2.48829	4.85243	-0.971527	0.652835	-0.21887	0.14708
87	22.5467	13.7525	36.2991	38.8472	16.172	22.6752	33.973	0.358487	0.0674715	2.49876	4.87285	-0.942254	0.638713	-0.213658	0.144829
88	22.3014	13.6449	35.9464	38.661	14.9869	23.6741	33.5088	0.3513	0.066595	2.63495	5.13844	-0.883051	0.603348	-0.208691	0.14261
89	22.5976	13.2619	35.8596	39.2191	12.9227	26.2964	32.8335	0.345044	0.0657601	2.93287	5.71941	-0.780186	0.539247	-0.203978	0.141066
90	22.9759	13.2326	36.2085	40.6433	13.3915	27.2518	31.8153	0.339698	0.0649647	3.01162	5.87298	-0.732774	0.514802	-0.199547	0.140151
91	23.0915	13.4129	36.5044	42.0175	15.6216	26.3959	30.9484	0.335041	0.0642076	2.89239	5.64048	-0.741602	0.527804	-0.195732	0.139309
92	23.3093	13.4941	36.8034	42.5018	16.6389	25.8629	30.2907	0.331499	0.063488	2.81324	5.48614	-0.74786	0.536115	-0.193087	0.138412
93	23.4168	13.8427	37.2595	41.8772	17.2377	24.6395	29.6803	0.329022	0.0628048	2.64682	5.16158	-0.778056	0.558332	-0.19156	0.137462
94	22.6495	13.7074	36.3569	40.6444	15.1371	25.5073	30.2129	0.326765	0.0621577	2.80643	5.47284	-0.746376	0.53519	-0.190305	0.13646
95	23.0671	13.3849	36.452	40.3479	16.0398	24.3081	29.9554	0.324585	0.0615452	2.66736	5.20164	-0.778328	0.557101	-0.189177	0.135408
96	22.8635	13.3596	36.2231	39.9494	16.2532	23.6962	29.9797	0.322449	0.060967	2.61683	5.1031	-0.794166	0.566933	-0.188141	0.134307
97	22.0478	13.7859	35.8336	39.5278	14.3996	25.1283	30.1477	0.320322	0.0604238	2.805	5.47006	-0.744843	0.529931	-0.187162	0.13316
98	22.6196	13.0534	35.673	40.0969	15.0353	25.0616	30.1318	0.318188	0.0599146	2.81015	5.48009	-0.743071	0.526555	-0.186225	0.131963
99	22.994	13.4682	36.4622	40.9491	13.0168	27.9323	29.3379	0.316036	0.0594376	3.06338	5.97392	-0.664696	0.468926	-0.185312	0.130723
100	23.0185	13.7822	36.8007	42.0898	14.7303	27.3595	28.9257	0.313861	0.0589898	2.97399	5.7996	-0.674266	0.473239	-0.184419	0.129442
101	23.8926	13.4613	37.354	42.8716	15.8247	27.0468	28.3639	0.311663	0.0585703	2.89649	5.64848	-0.678613	0.473693	-0.183543	0.12812
102	23.3626	13.5526	36.9152	42.781	15.861	26.9201	28.5643	0.309424	0.058177	2.91728	5.68901	-0.678545	0.470868	-0.182665	0.126759
103	23.2072	13.4469	36.6541	42.3452	16.2385	26.1067	28.6274	0.307154	0.0578072	2.84905	5.55596	-0.69669	0.480387	-0.181793	0.125361
104	23.2141	13.4221	36.6362	41.5498	14.9379	26.6119	28.5029	0.304842	0.0574587	2.90566	5.66636	-0.680723	0.46636	-0.180914	0.123928
105	22.7399	13.4006	36.1406	40.8689	14.6539	26.215	28.7568	0.302492	0.0571291	2.90001	5.65533	-0.688434	0.468194	-0.180031	0.122461
106	22.5522	13.1734	35.7257	40.4117	15.2171	25.1947	28.9429	0.300102	0.0568166	2.82077	5.50082	-0.711285	0.48033	-0.179138	0.120963
107	22.5186	13.106	35.6246	40.1571	14.4901	25.667	28.8792	0.297669	0.0565192	2.88207	5.62035	-0.694402	0.465331	-0.178231	0.119438
108	22.3362	13.2316	35.5678	40.4786	14.846	25.6326	28.786	0.295205	0.0562343	2.88319	5.62253	-0.691828	0.459949	-0.17732	0.117885
109	23.2416	13.3298	36.5714	40.7669	14.255	26.512	27.8387	0.29269	0.0559606	2.89985	5.65502	-0.66644	0.439498	-0.176386	0.116305
110	22.9034	13.6502	36.5535	41.442	13.2342	28.2078	27.7021	0.290131	0.0556977	3.08701	6.02001	-0.622713	0.407082	-0.175432	0.114699
111	23.0819	13.6923	36.7742	42.0163	16.1695	25.8468	27.3854	0.287545	0.0554426	2.81139	5.48252	-0.675057	0.437477	-0.174476	0.113069
112	23.3904	13.4965	36.8868	41.8641	15.6525	26.2116	27.1478	0.284908	0.0551948	2.84235	5.54289	-0.661917	0.425085	-0.173491	0.111417
113	22.6712	13.4865	36.1577	41.3073	16.452	24.8553	27.5337	0.282221	0.0549538	2.74956	5.36195	-0.694017	0.441577	-0.172477	0.109744
114	23.2027	13.9902	37.1929	41.4317	15.9355	25.4962	26.6129	0.279513	0.0547174	2.74206	5.34731	-0.672585	0.423859	-0.171462	0.108051
115	22.4559	13.8993	36.3553	40.3472	15.4986	24.8487	27.0609	0.276764	0.0544853	2.73394	5.33148	-0.685952	0.427996	-0.170424	0.106341
116	22.4395	13.772	36.2116	40.3009	16.4101	23.8908	26.9953	0.273973	0.0542569	2.63908	5.14649	-0.709098	0.437981	-0.169358	0.104615
117	22.6823	13.6383	36.3205	40.2629	17.0766	23.1863	26.7409	0.271142	0.0540304	2.55358	4.97975	-0.725807	0.443715	-0.168267	0.102875
118	22.6335	14.1446	36.7781	39.3699	18.3956	20.9743	26.2381	0.268289	0.0538058	2.28286	4.45182	-0.801065	0.48439	-0.167166	0.101123
119	22.2135	14.7276	36.941	38.2178	17.6043	20.6135	25.9448	0.265408	0.0535827	2.23222	4.35308	-0.806716	0.482825	-0.166048	0.0993597
120	22.0722	14.7263	36.7985	38.0087	16.8507	21.1581	25.866	0.262493	0.0533601	2.29986	4.48499	-0.779406	0.46122	-0.164905	0.0975874
121	22.1496	14.5124	36.662	38.5887	17.3807	21.208	25.7785	0.259545	0.0531373	2.31394	4.51244	-0.772153	0.451833	-0.163738	0.0958074
122	22.2062	14.3221	36.5283	38.8563	17.1722	21.6841	25.6848	0.256569	0.0529139	2.37457	4.63068	-0.749826	0.433756	-0.162547	0.0940213
123	22.2344	14.0901	36.3244	38.5568	16.5279	22.0289	25.6376	0.253572	0.0526895	2.42578	4.73054	-0.732418	0.418671	-0.161342	0.0922308
124	21.8552	14.2186	36.0738	38.2419	16.05	22.1919	25.6209	0.250562	0.0524635	2.46067	4.79858	-0.722226	0.407973	-0.160124	0.0904374
125	22.1211	14.0357	36.1567	38.0813	14.912	23.1693	25.3643	0.247527	0.052236	2.56332	4.99876	-0.686004	0.382687	-0.158884	0.0886427
126	22.333	13.9065	36.2396	37.7385	15.5112	22.2273	25.1056	0.244471	0.0520063	2.4537	4.78498	-0.709304	0.390849	-0.157622	0.0868498
127	21.8604	13.7482	35.6086	38.5988	15.418	23.1808	25.3432	0.241407	0.0517737	2.60403	5.07815	-0.674435	0.366989	-0.156337	0.0850695
128	22.3147	14.5162	36.8309	39.3702	15.8971	23.4731	24.2971	0.238327	0.0515377	2.54934	4.97149	-0.660471	0.35486	-0.155032	0.0832954
129	22.7147	13.7953	36.51	40.0797	15.5305	24.5492	24.3014	0.235242	0.0512987	2.68972	5.24525	-0.626301	0.332196	-0.153715	0.0815271
130	23.0865	14.1903	37.2768	40.9562	14.1021	26.8541	23.5985	0.232152	0.051056	2.88087	5.61801	-0.568294	0.297531	-0.152386	0.079766
131	23.4474	14.1599	37.6073	42.0245	15.9482	26.0763	23.1818	0.229051	0.0508091	2.77373	5.40909	-0.579495	0.299276	-0.151038	0.0780136
132	22.6593	13.9697	36.629	42.4225	15.832	26.5905	23.5909	0.226027	0.0505582	2.90573	5.66648	-0.563169	0.287339	-0.149671	0.0763556
133	23.1321	13.9155	37.0475	42.7538	16.3776	26.3762	23.1115	0.223871	0.0503035	2.84938	5.55661	-0.562296	0.286617	-0.148287	0.0755834
134	23.4097	13.6789	37.0886	42.7219	15.3975	27.3244	22.8605	0.222075	0.0500445	2.9483	5.7495	-0.538498	0.275628	-0.146886	0.0751896
135	23.2761	13.7413	37.0175	42.8368	15.7753	27.0614	22.6843	0.220267	0.0497808	2.92502	5.7041	-0.538377	0.276842	-0.145471	0.0747958
136	23.2936	14.1649	37.4584	42.9722	17.5082	25.464	22.1982	0.218459	0.0495123	2.71969	5.30369	-0.565897	0.292342	-0.144048	0.0744109
137	23.2454	14.5426	37.788	42.7394	17.2736	25.4659	21.7843	0.216654	0.0492388	2.69552	5.25656	-0.560627	0.291025	-0.142615	0.0740385
138	23.1665	14.4487	37.6153	42.4631	16.1643	26.2987	21.6631	0.214845	0.0489607	2.79666	5.45378	-0.5368	0.280168	-0.141168	0.0736772
139	23.2561	13.965	37.2211	42.363	15.8072	26.5558	21.6667	0.213036	0.0486783	2.85325	5.56416	-0.526857	0.276505	-0.139707	0.0733283
140	23.2803	14.3191	37.5994	42.6984	14.8195	27.8789	21.2206	0.211225	0.0483909	2.96565	5.78334	-0.496098	0.261974	-0.138233	0.0729918
141	23.4686	13.884	37.3526	43.0205	16.5314	26.4892	21.1318	0.209414	0.0480984	2.83665	5.53178	-0.516258	0.274333	-0.136747	0.0726666
142	23.3825	14.3824	37.7649	43.657	16.7713	26.8857	20.6728	0.207602	0.047801	2.8476	5.55313	-0.503138	0.26914	-0.135252	0.0723507
143	23.7427	14.8296	38.5722	44.4863	16.407	28.0793	20.016	0.2058	0.0474994	2.91185	5.67844	-0.476371	0.256566	-0.133759	0.072041
144	24.0448	14.4149	38.4597	45.1555	17.973	27.1825	19.8489	0.203989	0.0471925	2.8271	5.51315	-0.486574	0.263912	-0.132256	0.0717328
145	23.7513	14.7325	38.4838	45.2331	15.6536	29.5795	19.6096	0.202164	0.0468806	3.07446	5.99552	-0.442596	0.241751	-0.130743	0.0714203
146	23.8008	14.7187	38.5194	45.2633	18.0313	27.2321	19.3636	0.200319	0.0465648	2.82794	5.51479	-0.475538	0.261675	-0.129222	0.0710971
147	23.8657	14.3967	38.2623	44.6814	18.7484	25.9329	19.2628	0.198469	0.0462446	2.71095	5.28666	-0.492456	0.272963	-0.127693	0.0707755
148	23.5136	14.3795	37.8931	43.349	19.0445	24.3044	19.2177	0.196607	0.0459198	2.56511	5.00225	-0.519817	0.290277	-0.126165	0.0704428
149	23.3116	14.7172	38.0288	41.9027	18.8316	23.071	18.9188	0.194732	0.0455912	2.42704	4.73299	-0.540359	0.303909	-0.124638	0.070094
150	22.6199	14.6456	37.2654	40.8254	17.3197	23.5057	19.0756	0.192844	0.045259	2.52627	4.9265	-0.524353	0.29699	-0.123108	0.0697359
151	22.3962	14.5537	36.9499	40.3907	17.196	23.1946	18.9968	0.190936	0.044923	2.51303	4.90069	-0.525055	0.299616	-0.121573	0.0693624
152	22.6596	15.0361	37.6957	40.281	17.8559	22.4251	18.3812	0.189005	0.0445836	2.37942	4.64012	-0.535506	0.307676	-0.120034	0.0689706
153	22.6218	15.3659	37.9877	40.3112	17.3112	23.0001	18.0051	0.187062	0.0442416	2.42184	4.72284	-0.51524	0.298118	-0.118498	0.0685643
154	22.984	14.9716	37.9556	40.8984	16.7274	24.171	17.7879	0.185105	0.0439005	2.54771	4.96831	-0.486175	0.283139	-0.116971	0.0681344
155	23.075	14.6772	37.7523	41.8453	15.1967	26.6486	17.6498	0.18312	0.0435658	2.82346	5.50605	-0.433219	0.25399	-0.115441	0.067679
156	23.1346	14.5511	37.6858	43.0211	16.9004	26.1206	17.4487	0.181128	0.043234	2.77266	5.40699	-0.436091	0.25735	-0.113908	0.0672206
157	23.9436	14.5888	38.5324	44.1683	17.8575	26.3108	16.8333	0.179104	0.042903	2.73134	5.32642	-0.427127	0.253627	-0.112375	0.0667288
158	23.7261	14.4881	38.2143	44.8989	18.1817	26.7171	16.7449	0.177064	0.0425724	2.79676	5.454	-0.415031	0.247858	-0.110859	0.0662047
159	23.7364	15.6119	39.3483	44.739	21.0688	23.6702	16.0404	0.175019	0.0422416	2.40683	4.69359	-0.462265	0.277675	-0.109341	0.0656771
160	23.3871	15.3234	38.7105	43.0965	18.431	24.6655	16.0771	0.172944	0.0419106	2.5491	4.97101	-0.437303	0.264115	-0.107822	0.0651226
161	23.3883	15.2258	38.614	42.475	18.3824	24.0926	15.8923	0.170855	0.0415797	2.49574	4.86696	-0.441337	0.267911	-0.106318	0.0645378
162	23.2118	15.3464	38.5582	42.7324	18.9569	23.7755	15.6909	0.168748	0.0412492	2.46645	4.80985	-0.440865	0.268884	-0.104819	0.0639288
163	23.4132	15.1635	38.5767	42.7928	18.8642	23.9286	15.4594	0.166632	0.0409188	2.48114	4.83849	-0.431821	0.264598	-0.103321	0.0633107
164	23.2391	14.9761	38.2152	42.7172	18.7925	23.9247	15.3819	0.164511	0.0405883	2.5043	4.88366	-0.425662	0.261948	-0.10184	0.0626707
165	23.4409	14.8608	38.3017	42.6005	17.5456	25.0549	15.1269	0.16237	0.0402576	2.61591	5.10132	-0.401443	0.247975	-0.100367	0.0620031
166	23.2003	14.8956	38.0959	42.3875	17.9259	24.4617	14.9858	0.160214	0.0399272	2.56684	5.00561	-0.40575	0.251554	-0.0989031	0.0613105
167	22.7633	15.2498	38.0131	42.2209	19.2818	22.9391	14.8007	0.158057	0.0395973	2.41407	4.7077	-0.42484	0.264205	-0.097452	0.0606049
168	23.0164	15.4877	38.5041	42.2253	19.6542	22.5711	14.3927	0.1559	0.0392677	2.34475	4.57253	-0.42557	0.26546	-0.096012	0.0598878
169	23.24	15.6093	38.8492	42.3004	20.3993	21.901	14.0575	0.153731	0.0389384	2.25527	4.39803	-0.43191	0.270081	-0.0945849	0.0591461
170	23.3515	16.3361	39.6875	42.6092	20.0504	22.5589	13.5507	0.151554	0.0386094	2.27387	4.4343	-0.413642	0.259173	-0.0931737	0.0583808
171	23.3346	16.1578	39.4924	43.5279	19.7921	23.7357	13.4131	0.149369	0.0382807	2.40404	4.68815	-0.386918	0.242826	-0.0917735	0.0575952
172	23.4029	16.0898	39.4927	44.1446	21.7223	22.4222	13.2118	0.147194	0.0379526	2.27081	4.42833	-0.403512	0.253551	-0.0903934	0.0568001
173	23.5983	16.3779	39.9762	44.9077	20.5383	24.3694	12.8543	0.145017	0.0376248	2.43842	4.75518	-0.365314	0.229776	-0.089023	0.0559939
174	24.7239	16.3429	41.0668	46.3624	21.6088	24.7536	12.3234	0.142842	0.0372976	2.41108	4.70187	-0.354199	0.222867	-0.0876755	0.0551666
175	24.8128	17.4971	42.31	47.821	21.4533	26.3677	11.78	0.140657	0.0369711	2.49257	4.86079	-0.327604	0.206109	-0.0863382	0.0543189
176	24.7094	16.3625	41.0719	48.0088	23.9973	24.0114	11.95	0.138476	0.036645	2.33745	4.55829	-0.354684	0.222982	-0.0850229	0.0534526
177	23.9873	16.6421	40.6294	46.5088	24.3936	22.1152	11.8933	0.136298	0.0363199	2.17709	4.24556	-0.3789	0.237965	-0.0837182	0.0525794
178	24.0637	16.5681	40.6318	45.5467	23.1429	22.4038	11.7104	0.134133	0.0359951	2.2055	4.30097	-0.368152	0.23089	-0.0824341	0.0516984
179	24.107	17.412	41.519	45.7013	23.3353	22.366	11.2871	0.131964	0.0356714	2.15565	4.20375	-0.362885	0.22715	-0.0811605	0.0508035
180	24.3178	17.4932	41.811	45.9256	22.8398	23.0858	11.0309	0.1298	0.0353486	2.20889	4.30758	-0.346606	0.216429	-0.0799065	0.0498931
181	24.4046	17.1902	41.5948	46.0454	22.6637	23.3817	10.9161	0.127634	0.0350263	2.24847	4.38475	-0.336471	0.209443	-0.0786653	0.0489682
182	24.5126	17.3288	41.8414	47.4499	23.5292	23.9207	10.6841	0.125471	0.0347051	2.28617	4.45829	-0.324358	0.201207	-0.077438	0.0480327
183	25.1952	17.6421	42.8374	50.1815	24.9593	25.2222	10.2758	0.123321	0.0343848	2.3554	4.59329	-0.302296	0.186762	-0.0762278	0.0470933
184	26.1191	18.1846	44.3037	52.123	26.8351	25.2879	9.77864	0.12127	0.0340653	2.28446	4.45495	-0.296743	0.182906	-0.0750263	0.0462441
185	26.247	18.6282	45.6734	52.2219	27.0174	25.005	9.33305	0.119483	0.0337469	2.18954	4.26984	-0.295544	0.182685	-0.0738377	0.0456453
186	25.3337	18.0761	46.5514	51.7175	25.2731	25.659	9.0104	0.117918	0.0334297	2.20498	4.29996	-0.283557	0.176591	-0.0726677	0.04525
187	25.5576	18.087	46.7862	51.9135	27.3498	23.7783	8.82132	0.116342	0.0331131	2.03291	3.96439	-0.300783	0.188616	-0.0715024	0.0448395
188	25.3655	18.4925	46.9996	53.1984	27.7962	24.6168	8.63971	0.114761	0.0327977	2.09519	4.08585	-0.285773	0.180428	-0.070347	0.0444144
189	26.1934	18.6601	47.9951	52.9938	28.2162	23.9922	8.32382	0.113189	0.0324836	1.99957	3.89938	-0.288483	0.18329	-0.0692134	0.0439752
190	26.1808	18.6831	48.0055	52.4764	27.3653	24.3256	8.18623	0.111606	0.0321703	2.02691	3.95269	-0.279897	0.178918	-0.0680845	0.0435217
191	26.4556	19.0884	48.6856	53.9143	27.1697	25.9593	7.93911	0.110016	0.0318584	2.13258	4.15876	-0.258151	0.165982	-0.0669603	0.0430556
192	26.5954	19.8456	49.5826	55.9141	29.8094	25.3193	7.66687	0.108432	0.0315478	2.04303	3.98413	-0.260133	0.168213	-0.0658516	0.0425808
193	26.4972	19.816	49.4548	56.6623	29.6444	26.2325	7.55264	0.106788	0.0312254	2.12194	4.13802	-0.246878	0.16051	-0.0647123	0.0420758
194	26.6408	19.8808	49.6632	56.4463	29.7591	25.9018	7.38839	0.105122	0.0309005	2.08633	4.06858	-0.245445	0.160449	-0.0635682	0.0415535
195	26.6436	19.2502	49.0354	56.0257	28.5034	26.7369	7.34874	0.10345	0.0305772	2.18165	4.25446	-0.233677	0.153529	-0.06243	0.0410196
196	26.7749	19.7178	49.6342	55.5434	28.6738	26.0842	7.12989	0.101773	0.0302549	2.10293	4.10095	-0.235092	0.155239	-0.0612979	0.0404749
197	26.4847	19.1272	48.7535	55.0338	28.7874	25.4609	7.12636	0.100106	0.0299332	2.08931	4.07438	-0.236381	0.156789	-0.0601857	0.0399201
198	26.0888	18.9441	48.1745	55.3355	28.3081	26.242	7.07925	0.0984414	0.0296127	2.17896	4.2492	-0.225319	0.150074	-0.0590855	0.0393559
199	26.6693	19.3209	49.1318	55.4958	29.0373	25.6731	6.81514	0.0967749	0.0292929	2.09136	4.07837	-0.225989	0.151142	-0.0579919	0.038783
200	26.6708	19.0542	48.8666	54.9572	26.4192	27.7526	6.72165	0.0951073	0.0289734	2.2737	4.43396	-0.206155	0.138381	-0.0569051	0.0382022
201	26.3099	18.5324	47.9838	54.2351	24.6674	28.7824	6.71518	0.0934395	0.0286546	2.39932	4.67893	-0.193956	0.130686	-0.0558254	0.0376141
202	26.3385	18.2703	47.7504	54.403	25.0381	28.5795	6.61852	0.09206	0.0283364	2.39407	4.66871	-0.191581	0.130537	-0.054753	0.0373069
203	25.9318	17.5984	46.6718	53.285	23.4285	29.0711	6.64185	0.0909606	0.0280181	2.49312	4.86185	-0.184765	0.12821	-0.0536955	0.0372651
204	25.7025	17.7037	46.5478	52.2118	22.383	29.0435	6.5305	0.0899342	0.0277006	2.49639	4.86823	-0.181289	0.128379	-0.0526525	0.0372818
205	26.1723	17.882	47.1959	52.3604	20.7375	30.8375	6.31326	0.0889107	0.0273907	2.61301	5.09566	-0.168062	0.121344	-0.0516187	0.037292
206	26.1832	18.833	48.1578	52.4641	19.1693	32.5094	6.06615	0.0878918	0.0270897	2.70072	5.2667	-0.155632	0.114734	-0.0505929	0.037299
207	25.8743	18.3817	50.839	53.6598	18.5603	34.3142	5.63862	0.0868782	0.0267945	2.69889	5.26312	-0.144862	0.108948	-0.0495753	0.0373029
208	26.1961	17.4641	52.503	55.0096	17.9259	36.2983	5.36057	0.0860609	0.0265035	2.76551	5.39304	-0.134369	0.102777	-0.048761	0.0372998
209	26.5513	17.7009	52.7518	55.6473	17.3458	37.5161	5.32684	0.0859706	0.0262157	2.84447	5.54702	-0.129806	0.099433	-0.0486827	0.0372879
210	26.8528	17.9019	53.5457	56.3868	17.0842	38.5173	5.29578	0.0863924	0.0259305	2.87739	5.61122	-0.127545	0.0967566	-0.0491261	0.0372663
211	26.9685	17.979	54.239	56.6763	19.3151	36.5758	5.27182	0.0867733	0.0256475	2.69818	5.26174	-0.136044	0.102224	-0.0495387	0.0372345
212	26.7725	17.8483	54.1525	55.8548	21.692	33.3774	5.32126	0.0871119	0.0253664	2.46517	4.80735	-0.149652	0.111484	-0.04992	0.0371919
213	26.1397	19.3914	52.0169	52.4168	19.816	31.8155	5.58692	0.087407	0.0250868	2.44767	4.77321	-0.158125	0.116806	-0.0502692	0.0371377
214	24.8908	20.5417	48.5741	47.9244	15.8286	31.3104	6.01664	0.0876572	0.0248083	2.58179	5.03478	-0.1616	0.118435	-0.0505858	0.0370714
215	24.329	19.2434	46.714	45.6439	13.7774	31.0812	6.28567	0.0878614	0.024531	2.66101	5.18925	-0.163868	0.11915	-0.0508691	0.0369923
216	24.0463	19.0533	46.2412	44.3377	13.5691	29.9833	6.38103	0.0880181	0.0242547	2.5938	5.05819	-0.170498	0.123076	-0.0511185	0.0368996
217	23.7998	19.0954	46.0368	43.8852	12.7669	30.3329	6.43607	0.0881262	0.0239794	2.63553	5.13957	-0.169233	0.121298	-0.0513332	0.0367929
218	23.7619	17.9218	46.7807	44.5488	13.4095	30.3539	6.35771	0.0881842	0.0237055	2.59637	5.06322	-0.169709	0.120814	-0.0515128	0.0366715
219	23.902	15.9347	48.9193	45.1575	13.0238	31.3483	6.09973	0.0881922	0.0234333	2.56169	4.99558	-0.16518	0.116846	-0.0516564	0.0365358
220	24.4618	16.3079	50.4408	45.537	11.7368	33.0148	5.9246	0.0881508	0.0231615	2.61766	5.10472	-0.1569	0.110285	-0.0517635	0.0363873
221	23.9248	15.9499	49.2406	45.9816	13.0892	32.1071	6.07611	0.0880578	0.0228957	2.60846	5.08679	-0.161485	0.11286	-0.0518335	0.0362243
222	24.0295	16.0196	48.7077	45.8496	11.5186	33.5455	6.14655	0.0879109	0.0226424	2.75535	5.37323	-0.154739	0.107541	-0.0518668	0.036044
223	24.3631	16.242	48.3063	47.0095	11.4584	34.7657	6.19722	0.0877119	0.0223913	2.87879	5.61396	-0.149218	0.10313	-0.0518649	0.0358469
224	24.3006	17.0927	48.0989	47.3005	11.5942	34.921	6.21995	0.0874611	0.0221394	2.90567	5.66638	-0.148788	0.102308	-0.0518278	0.0356333
225	24.4783	19.093	47.875	47.5313	9.57124	37.1746	6.24238	0.0871591	0.0218846	3.10977	6.06439	-0.139487	0.0954078	-0.0517555	0.0354036
226	24.9558	16.6372	50.3086	49.2226	14.4791	33.9581	5.92985	0.086807	0.0216271	2.70297	5.27109	-0.152142	0.103562	-0.0516488	0.0351582
227	25.3046	16.8697	53.0643	50.2544	16.6451	32.8239	5.60327	0.0864061	0.021367	2.47444	4.82542	-0.156924	0.106318	-0.0515086	0.0348975
228	25.3457	16.8972	53.7856	49.7381	16.1483	32.8044	5.5094	0.0859575	0.0211036	2.4397	4.75769	-0.156493	0.105542	-0.0513355	0.034622
229	25.2687	16.8458	52.8818	50.025	16.412	32.8276	5.58092	0.0854623	0.0208367	2.48289	4.84192	-0.155885	0.104675	-0.0511304	0.034332
230	25.2054	16.8036	53.5483	49.659	14.223	34.6506	5.48698	0.0849219	0.0205668	2.58956	5.04993	-0.146948	0.0982466	-0.050894	0.0340279
231	25.5619	17.0413	54.8613	49.2165	15.6903	32.7408	5.32844	0.0843373	0.020294	2.38797	4.65681	-0.154631	0.10296	-0.0506271	0.0337101
232	24.8049	16.5366	52.0105	48.6669	15.7827	32.0988	5.58562	0.0837097	0.0200177	2.46835	4.81356	-0.156977	0.104102	-0.0503306	0.0333791
233	24.1377	16.0918	51.3319	46.9564	17.2302	28.9407	5.62295	0.0830405	0.0197382	2.25505	4.39759	-0.172826	0.114173	-0.0500052	0.0330353
234	24.5997	16.3998	50.2954	43.7999	15.7717	27.2428	5.69838	0.0823306	0.0194555	2.1662	4.22433	-0.182453	0.12008	-0.0496516	0.032679
235	24.0778	16.0519	48.8237	40.7831	15.763	24.2347	5.82544	0.0815814	0.0191704	1.98572	3.87236	-0.203306	0.133324	-0.0492707	0.0323107
236	22.5685	15.0457	46.6665	37.9266	12.8934	24.2478	6.04413	0.0807939	0.0188819	2.07892	4.05412	-0.201579	0.131728	-0.0488633	0.0319307
237	22.0886	14.834	44.6949	36.4017	9.49851	26.1178	6.25437	0.0799695	0.0185906	2.33737	4.55813	-0.185493	0.120799	-0.04843	0.0315395
238	22.3747	18.733	44.2493	36.617	12.4878	23.3437	6.25815	0.0791093	0.0182964	2.11063	4.11596	-0.20552	0.133399	-0.0479718	0.0311375
239	20.404	16.7143	40.2599	31.9321	5.7957	25.351	6.80877	0.0782142	0.0179997	2.51896	4.91225	-0.187335	0.121204	-0.0474892	0.030725
240	20.611	13.8098	42.6709	33.8371	8.56258	24.4891	6.35588	0.0772853	0.0177009	2.29592	4.47729	-0.191856	0.12374	-0.0469829	0.0303024
241	20.5374	16.1729	40.0563	33.2782	9.17166	23.3212	6.69486	0.0763242	0.0173993	2.32894	4.54169	-0.199207	0.12809	-0.046454	0.0298701
242	20.4909	15.6178	39.2503	31.7608	6.83331	24.1421	6.75042	0.0754502	0.0170953	2.46046	4.79816	-0.190158	0.1224	-0.0459033	0.0295469
243	20.8947	14.0696	42.1516	33.4451	9.95198	22.7078	6.21042	0.0746227	0.0167893	2.15657	4.20555	-0.199682	0.129028	-0.0453315	0.0292911
244	20.554	13.7026	43.1452	32.7059	6.94827	24.9722	5.9856	0.0737648	0.0164812	2.31486	4.51423	-0.179355	0.116354	-0.0447395	0.0290253
245	21.7433	14.4955	45.8781	35.0013	11.5736	22.6423	5.55466	0.0728686	0.0161715	1.97659	3.85456	-0.195133	0.127096	-0.0441279	0.0287407
246	20.8241	13.8828	44.9063	33.5793	10.058	22.7359	5.59129	0.0719352	0.0158601	2.02555	3.95005	-0.191332	0.125086	-0.0434977	0.0284376
247	20.3742	13.5828	42.935	33.0489	9.26115	23.0024	5.76158	0.0709661	0.0155468	2.14371	4.18047	-0.186289	0.122237	-0.0428495	0.0281166
248	21.2671	14.1781	43.8586	34.1292	11.2018	22.142	5.55285	0.0699625	0.015232	2.02013	3.93947	-0.190554	0.125483	-0.0421841	0.0277784
249	21.5061	14.3374	45.1561	33.7282	9.6706	23.2722	5.306	0.0689269	0.014916	2.06115	4.01947	-0.178488	0.117939	-0.0415025	0.0274244
250	20.7402	13.8268	43.4502	32.9486	9.91576	22.2475	5.4223	0.0678651	0.0145989	2.0478	3.99344	-0.183522	0.121707	-0.0408052	0.0270599
251	19.9172	13.2782	41.6346	31.9614	10.3487	20.8274	5.55915	0.066774	0.0142808	2.00062	3.90143	-0.192604	0.128178	-0.0400931	0.0266809
252	19.9957	13.3304	38.0975	31.7901	11.6695	19.9443	5.97373	0.0656538	0.013962	2.0966	4.08861	-0.19741	0.131821	-0.039367	0.0262868
253	20.2967	16.3288	37.5264	30.7818	10.0296	20.7522	5.94183	0.064506	0.0136425	2.21176	4.31318	-0.186317	0.124817	-0.0386277	0.0258783
254	19.8989	16.5524	36.4512	30.2568	9.84846	20.4084	5.99876	0.0633319	0.0133223	2.23954	4.36734	-0.185625	0.12476	-0.0378759	0.025456
255	19.1514	16.0771	35.2285	29.2572	9.57182	19.6854	6.08108	0.062133	0.0130016	2.23512	4.35873	-0.188546	0.127117	-0.0371124	0.0250206
256	19.1358	15.5898	34.7257	28.5147	8.45564	20.0591	6.03988	0.0609108	0.0126808	2.31076	4.50623	-0.181247	0.122561	-0.0363381	0.0245727
257	19.4139	15.3432	34.7571	28.9911	9.61089	19.3802	5.90444	0.0596666	0.0123602	2.23052	4.34976	-0.183571	0.124506	-0.0355536	0.024113
258	19.328	13.6366	35.5646	28.7902	10.4952	18.2949	5.64357	0.0584048	0.0120396	2.05891	4.0151	-0.190068	0.129296	-0.0347598	0.0236449
259	18.2098	14.0353	33.5659	25.9472	8.39513	17.5521	5.85068	0.0571256	0.0117192	2.09513	4.08574	-0.193486	0.132012	-0.0339575	0.023168
260	17.2898	12.5627	32.397	24.3085	6.93449	17.374	5.90582	0.0558287	0.0113995	2.14513	4.18325	-0.190792	0.13055	-0.0331474	0.0226813
261	17.8166	13.5234	32.8346	24.624	7.32667	17.2973	5.68456	0.0545153	0.0110803	2.10749	4.10983	-0.186903	0.128253	-0.0323304	0.022185
262	17.645	12.8005	33.2815	24.7123	7.79603	16.9162	5.46476	0.0531869	0.0107619	2.03331	3.96518	-0.18626	0.128167	-0.0315071	0.0216798
263	17.3894	11.5929	33.6121	24.0646	6.65678	17.4078	5.2687	0.0518449	0.0104443	2.07132	4.03929	-0.176516	0.121781	-0.0306784	0.0211665
264	17.2838	11.5225	32.8346	23.4887	6.03363	17.4551	5.24774	0.0504907	0.0101279	2.12655	4.147	-0.17101	0.118301	-0.0298451	0.0206456
265	17.2217	11.4812	32.7735	24.0948	6.55244	17.5424	5.11157	0.0491258	0.00981306	2.1409	4.17498	-0.165484	0.114765	-0.029008	0.0201178
266	17.3417	13.167	32.5553	24.7109	7.46634	17.2445	4.99462	0.0477516	0.00949974	2.11823	4.13078	-0.163444	0.113641	-0.0281678	0.0195838
267	17.8329	15.0069	32.8398	24.5744	7.60158	16.9729	4.80798	0.0463696	0.00918804	2.06795	4.03274	-0.161067	0.112254	-0.0273253	0.0190443
268	18.2984	15.6932	33.9916	25.1525	7.38189	17.7706	4.49784	0.0449812	0.00887811	2.09075	4.07718	-0.149235	0.104252	-0.0264812	0.0184999
269	18.194	15.7001	33.8941	25.8892	8.40991	17.4793	4.36555	0.0435885	0.00857029	2.06186	4.02084	-0.146899	0.102872	-0.0256365	0.017952
270	17.8703	15.1617	33.032	25.4925	7.96924	17.5232	4.33189	0.0421937	0.00826477	2.12392	4.14188	-0.142046	0.0996983	-0.0247918	0.0174018
271	18.2306	15.0716	33.3022	26.1524	7.90378	18.2487	4.15492	0.0407973	0.00796157	2.19411	4.27876	-0.131232	0.0923338	-0.023948	0.0168493
272	18.8377	15.073	33.9107	27.6037	9.57999	18.0237	3.93255	0.0394	0.0076609	2.12636	4.14664	-0.128225	0.0904239	-0.0231058	0.0162942
273	18.8556	14.7104	33.566	26.8582	9.12971	17.7285	3.82887	0.0380034	0.00736294	2.11269	4.11997	-0.125641	0.0888053	-0.022266	0.0157374
274	18.0768	14.0474	32.1242	25.0485	8.49088	16.5576	3.85801	0.0366089	0.00706797	2.06354	4.02412	-0.129522	0.0917511	-0.0214294	0.0151795
275	16.8557	12.7697	29.6254	23.3407	7.31355	16.0271	4.01265	0.0352179	0.00677627	2.16516	4.22229	-0.12861	0.0912955	-0.0205968	0.0146211
276	16.6484	12.1163	28.7647	21.9857	5.34474	16.6409	3.96649	0.0338319	0.00648793	2.31498	4.51446	-0.118873	0.0845617	-0.0197689	0.014063
277	16.4447	11.4924	27.9371	21.5512	3.42025	18.131	3.9142	0.0324523	0.00620304	2.60035	5.07096	-0.105366	0.0751031	-0.0189465	0.0135058
278	16.6676	7.96157	24.6291	21.1658	1.58039	19.5854	4.3463	0.0310807	0.00592179	3.24244	6.32312	-0.0926518	0.0661817	-0.0181305	0.0129502
279	16.0367	2.29953	18.3362	20.7774	2.50193	18.2754	5.48116	0.0297183	0.00564441	4.01076	7.82142	-0.0947693	0.0678259	-0.0173215	0.0123968
280	16.2526	0	16.2526	21.1294	3.34873	17.7806	5.86883	0.0283668	0.00537113	4.37693	8.5355	-0.0929011	0.0666172	-0.0165205	0.0118463
281	16.3231	0	16.3231	20.9463	3.82172	17.1246	5.56094	0.0270276	0.00510213	4.1955	8.18169	-0.0918623	0.0659978	-0.0157281	0.0112995
282	15.9284	0	15.9284	19.8136	3.2916	16.522	5.41562	0.025702	0.00483754	4.14915	8.09129	-0.0905254	0.0651552	-0.0149452	0.0107569
283	15.6647	0	15.6647	18.9428	2.53629	16.4065	5.22252	0.0243917	0.00457756	4.18499	8.1612	-0.086634	0.0624718	-0.0141725	0.0102192
284	14.7459	0	14.7459	17.4333	2.86904	14.5643	5.24951	0.0230979	0.00432237	3.95319	7.70916	-0.0920774	0.0665115	-0.0134107	0.00968716
285	14.04	0	14.04	15.9205	2.05405	13.8664	5.20448	0.0218223	0.00407218	3.94873	7.70045	-0.0919423	0.0665347	-0.0126608	0.00916143
286	13.738	0	13.738	14.6057	3.03537	11.5704	5.00942	0.0205664	0.00382724	3.37193	6.57564	-0.103112	0.0747417	-0.0119235	0.00864291
287	13.0313	0	13.0313	12.6013	0.527049	12.0742	4.95985	0.0193321	0.00358774	3.70811	7.23122	-0.0928846	0.0674473	-0.0111995	0.00813256
288	12.6363	0	12.6363	12.4676	-0.016036	12.4837	4.79075	0.0181201	0.00335382	3.95009	7.70311	-0.0841498	0.0612143	-0.0104897	0.00763039
289	12.3267	0	12.3267	12.0896	0.923273	11.1663	4.58579	0.0169318	0.00312565	3.62432	7.06782	-0.0878014	0.0639769	-0.00979475	0.00713708
290	12.209	0	12.209	11.6813	0.0479144	11.6334	4.31406	0.0157688	0.00290343	3.81512	7.43989	-0.0783499	0.0571872	-0.00911553	0.0066533
291	12.834	0	12.834	12.4628	1.36605	11.0968	3.80106	0.0146325	0.00268735	3.46123	6.74978	-0.076259	0.0557514	-0.0084528	0.00617973
292	12.2495	0	12.2495	12.2212	0.534176	11.687	3.67997	0.0135244	0.00247763	3.81788	7.44528	-0.0668339	0.0489412	-0.00780733	0.00571706
293	12.5616	0	12.5616	11.7216	1.37433	10.3473	3.29876	0.0124459	0.00227448	3.29446	6.42456	-0.0693943	0.0508964	-0.00717991	0.00526595
294	12.2306	0	12.2306	11.3072	1.86256	9.44467	3.10113	0.0113984	0.00207806	3.09054	6.02688	-0.0695789	0.0511105	-0.00657132	0.00482709
295	11.2334	0	11.2334	10.1342	0.780798	9.35345	3.07378	0.0103835	0.00188855	3.33025	6.49435	-0.0641595	0.0472027	-0.00598235	0.00440116
296	11.1311	0	11.1311	9.81312	2.82424	6.98889	2.80706	0.00940261	0.00170617	2.51333	4.90126	-0.0777343	0.0572735	-0.00541377	0.00398884
297	10.5772	0.0468508	10.624	7.92241	-1.26984	9.19225	2.65324	0.00845717	0.00153109	3.471	6.76884	-0.0529399	0.0390633	-0.00486637	0.0035908

## Sheet: MRI_POST2_NHP1
																								FM	FM	C2-C3	C2-C3	C5-C6	C5-C6	T4-T5	T4-T5	T10-T11	T10-T11	L3-L4	L3-L4
																							vertebrae Z location:	0		14.3		27.4		50.6		147.4		215.5
Normalized distance from FM (mm)	Perimeter of dura (mm)	Perimeter of spinal cord (mm)	Perimeter of SAS (mm)	Area of dura(mm2)	Area of spinal cord (mm2)	Area of SAS (mm2)	Reynolds number	Flow rate amplitude (ml/s)	Stroke volume (ml)	Hydraulic diameter (mm)	Womerseley number	Mean systolic velocity (cm/s)	Mean diastolic velocity (cm/s)	Flow rate at peak systole (ml/s)	Flow rate at peak diastole (ml/s)	Surface area of dura (cm2)	Surface area of spinal cord (cm2)	Surface area of SAS (cm2)	Volume of dura (ml)	Volume of spinal cord (ml)	Volume of SAS (ml)	Length of subarachnoid space (mm)	Pulse wave velocity (m/s)	Time (ms)	CSF flow rate (ml/s)	Time (ms)	CSF flow rate (ml/s)	Time (ms)	CSF flow rate (ml/s)	Time (ms)	CSF flow rate (ml/s)	Time (ms)	CSF flow rate (ml/s)	Time (ms)	CSF flow rate (ml/s)
0	41.0944	27.3963	117.241	129.379	71.5906	57.7886	23.9453	0.650795	0.121059	2.08269	3.98518	-0.83765	0.311767	-0.474304	0.17649	65.1348	40.9935	120.643	11.4684	4.24398	6.77791	296.86	0.88694	0	0.138149	0	0.118864	0	0.0632274	0	0.08521	0	0.0307227	0	0.0133906
1	38.2744	25.5163	76.588	123.055	44.0821	78.9725	35.9724	0.652577	0.121611	4.12272	7.88874	-0.605009	0.224062	-0.476214	0.176363									24	0.134969	25	0.129954	25.2609	0.0594604	26	0.05644	26	0.0376227	26	0.0132606
2	36.1954	24.1303	69.5365	112.063	42.5909	69.4719	39.4705	0.651855	0.121385	3.99518	7.64468	-0.685105	0.254244	-0.475435	0.17642									48	-0.0356809	50	0.103754	50.5217	0.00144738	52	-0.00788998	52	0.0411027	52	0.0330706
3	33.2332	22.1555	66.5292	102.115	38.7468	63.3679	41.0038	0.648888	0.120465	3.80752	7.2856	-0.747075	0.27944	-0.472278	0.17661									72	-0.396671	75	-0.247066	75.7826	-0.0703586	78	-0.00466998	78	0.0551227	78	0.0152906
4	30.7284	21.6644	57.973	87.4067	33.7502	53.6565	46.9774	0.644064	0.118956	3.7011	7.08198	-0.879856	0.33337	-0.467176	0.176888									96	-0.471391	100	-0.387896	101.043	-0.0772106	104	0.00882002	104	0.0500027	104	0.0210806
5	30.3525	19.5617	49.9142	72.5388	26.399	46.1398	53.3283	0.63818	0.116969	3.69771	7.07548	-0.999405	0.385343	-0.46063	0.177549									120	-0.438591	125	-0.386696	126.304	-0.114131	130	-0.01857	130	0.0256227	130	0.0169706
6	28.4123	19.003	47.4153	63.7618	26.3158	37.446	55.1749	0.632286	0.11463	3.15446	6.03598	-1.22528	0.484733	-0.453205	0.179081									144	-0.369471	150	-0.354896	151.565	-0.112983	156	-0.05904	156	-0.0147273	156	0.00883063
7	27.7108	17.8874	45.5982	58.1138	25.549	32.5648	56.3788	0.626275	0.112064	2.85605	5.46499	-1.36846	0.556157	-0.445335	0.18094									168	-0.291261	175	-0.287496	176.826	-0.104193	182	-0.08523	182	-0.0572273	182	0.0141706
8	27.2333	17.5548	44.7881	55.8234	25.1097	30.7137	56.3372	0.619884	0.109386	2.74294	5.24854	-1.42347	0.595067	-0.437152	0.182731									192	-0.203891	200	-0.208126	202.087	-0.0944296	208	-0.06073	208	-0.0498173	208	0.00526063
9	27.2698	17.4612	44.731	55.4786	24.0749	31.4038	55.3071	0.612942	0.106672	2.80819	5.3734	-1.36502	0.587042	-0.428608	0.184334									216	-0.116241	225	-0.116136	227.348	-0.0665426	234	-0.0404	234	-0.0689873	234	-0.0117594
10	27.3012	17.7656	45.0668	56.7708	23.5791	33.1917	53.7497	0.605229	0.103974	2.94512	5.63541	-1.26618	0.560109	-0.419654	0.185574									240	-0.0235209	250	-0.0579457	252.609	-0.0451766	260	-0.05508	260	-0.0599873	260	-0.0259894
11	26.6097	17.1531	43.7628	54.5583	25.1111	29.4472	54.1168	0.596645	0.101319	2.69144	5.15001	-1.39344	0.632842	-0.410317	0.186328									264	0.0485291	275	0.0229643	277.87	-0.00451962	286	-0.02857	286	-0.0450173	286	-0.0149494
12	26.3516	16.9297	43.2813	52.0809	23.818	28.2629	53.4207	0.587046	0.0987143	2.61186	4.99773	-1.41809	0.660287	-0.400582	0.186464									288	0.141649	300	0.148054	303.13	0.0274174	312	-0.03946	312	-0.0280573	312	-0.0369794
13	26.2845	17.2799	43.5644	51.9657	24.2006	27.7652	51.7469	0.576311	0.0961573	2.54881	4.87709	-1.40798	0.670023	-0.390453	0.185858									312	0.171219	325	0.185684	328.391	0.0480524	338	-0.01639	338	-0.0216673	338	-0.00874937
14	26.3884	16.7997	43.188	50.8722	23.2	27.6723	50.7899	0.564402	0.0936297	2.56208	4.90248	-1.37431	0.667405	-0.379947	0.184455									336	0.170199	350	0.149294	353.652	0.0378034	364	0.00142002	364	0.0123327	364	-0.0177594
15	25.0505	16.8477	41.8982	47.6762	22.8351	24.841	50.8471	0.551397	0.0911075	2.37074	4.53635	-1.48971	0.736013	-0.369108	0.182289									360	0.141549	375	0.0999943	378.913	0.0211974	390	0.02462	390	0.00989273	390	-0.0343294
16	24.5299	17.3729	41.9028	45.9402	22.4721	23.4681	49.3185	0.537422	0.0885782	2.24031	4.28679	-1.52548	0.764469	-0.358015	0.179407									384	0.126669	400	0.0889143	404.174	0.0347664	416	0.04034	416	0.0343927	416	0.000240634
17	24.187	17.0434	41.2304	45.8761	22.8624	23.0137	48.5499	0.522668	0.0860266	2.23272	4.27227	-1.50692	0.764153	-0.346808	0.17586									408	0.124199	425	0.0850443	429.435	0.0284194	442	0.0429	442	0.0489227	442	0.00536063
18	24.8055	16.5825	41.3879	44.7947	20.3562	24.4385	46.8432	0.507977	0.0834535	2.36179	4.51922	-1.37522	0.704602	-0.335877	0.172099									432	0.122179	450	0.0890043	454.696	0.0565014	468	0.03484	468	0.0458527	468	0.00465063
19	23.8148	16.5066	40.3215	44.5134	21.365	23.1483	46.5446	0.49563	0.0808488	2.29638	4.39407	-1.40462	0.736485	-0.325146	0.170484									456	0.130419	475	0.0929943	479.957	0.0357104	494	0.01657	494	0.0263027	494	0.00267063
20	24.1061	16.4923	40.5984	45.1232	21.6939	23.4293	44.6662	0.481849	0.078218	2.3084	4.41706	-1.34091	0.71566	-0.314173	0.167676									480	0.138409	500	0.138834	505.217	0.0399644	520	0.02722	520	0.00496273	520	0.00620063
21	24.0118	16.5162	40.528	44.352	21.3649	22.9871	43.1482	0.466446	0.0755645	2.26969	4.34299	-1.31762	0.711745	-0.302858	0.163588									504	0.158549	525	0.173184	530.478	0.0822574	546	-0.000789983	546	-0.0149473	546	0.000410634
22	24.4841	16.9841	41.4682	44.1076	21.8111	22.2965	40.5308	0.449542	0.07289	2.15088	4.11566	-1.30642	0.710332	-0.291205	0.158337									528	0.176439	550	0.172054	555.739	0.0798914	572	0.02347	572	-0.0418473	572	-0.00923937
23	24.0166	16.7532	40.7699	43.464	21.4297	22.0342	39.5286	0.431272	0.070203	2.16124	4.13548	-1.26795	0.690379	-0.279231	0.152041									552	0.164589	575	0.160274	581	0.0492594	598	0.0711	598	-0.0158373	598	0.00539063
24	23.6611	16.9487	40.6099	44.0474	23.2069	20.8405	37.9589	0.411873	0.0675123	2.05322	3.92879	-1.28092	0.695152	-0.26698	0.144893
25	24.1129	17.37	41.4829	44.1039	24.137	19.9669	35.423	0.393644	0.0648241	1.92592	3.6852	-1.27479	0.697039	-0.254511	0.139134
26	24.4763	18.1374	42.6137	44.7854	24.4511	20.3343	32.7767	0.376667	0.0621466	1.90838	3.65164	-1.19104	0.663603	-0.241874	0.134793
27	24.5487	18.4525	43.0013	46.8731	25.395	21.4781	30.7571	0.359485	0.0594884	1.9979	3.82294	-1.06767	0.607259	-0.229138	0.130347
28	25.2063	18.5589	43.7652	47.8273	27.1342	20.6931	28.5406	0.34219	0.0568596	1.89157	3.61947	-1.04563	0.608092	-0.216371	0.125818
29	23.7809	18.8529	42.6339	46.7754	26.3511	20.4243	27.5699	0.324873	0.0542733	1.91628	3.66675	-0.997052	0.593559	-0.203643	0.121231
30	25.4848	17.8286	43.3134	46.8145	25.65	21.1645	25.4598	0.307639	0.051742	1.9541	3.73913	-0.90519	0.552384	-0.191032	0.116607
31	25.8846	18.3698	44.8159	49.8559	25.2864	24.4291	23.0513	0.290582	0.0492745	2.18511	4.18115	-0.73117	0.458515	-0.178607	0.111975
32	25.5383	19.1673	47.8472	50.9965	27.2821	22.929	20.0927	0.274012	0.0469168	1.91709	3.66832	-0.72643	0.468447	-0.166594	0.107418
33	25.0536	17.8899	46.085	48.8564	25.596	22.4749	19.4523	0.258427	0.0447326	1.95094	3.73308	-0.691096	0.458594	-0.15535	0.103077
34	24.9961	17.7569	45.8946	46.9608	24.263	21.9124	18.1935	0.243252	0.0426403	1.91185	3.65827	-0.65909	0.450853	-0.144462	0.0987904
35	25.3893	18.6144	47.1453	47.4988	24.7007	22.0127	16.3999	0.228561	0.0406512	1.86835	3.57505	-0.610595	0.430758	-0.133982	0.0945792
36	25.0094	18.7919	46.9428	47.891	24.7457	22.3599	15.247	0.214433	0.0387735	1.90586	3.64683	-0.554546	0.404959	-0.123968	0.0904651
37	25.1606	18.6173	46.9195	47.7382	25.7413	21.2116	14.0786	0.200943	0.0370116	1.80843	3.46039	-0.539621	0.407648	-0.114471	0.0864722
38	24.9513	18.0305	46.1234	46.5396	25.3368	20.4174	13.2013	0.188127	0.0353657	1.77027	3.38737	-0.516735	0.40481	-0.105517	0.0826098
39	23.841	17.7153	44.6979	44.2871	24.6331	18.8687	12.5334	0.175969	0.0338311	1.6879	3.22975	-0.514577	0.418292	-0.0970963	0.0788725
40	23.9155	17.5573	44.6144	43.2908	23.2835	19.2219	11.5492	0.164452	0.0324	1.72261	3.29617	-0.465849	0.392729	-0.0891946	0.0752577
41	24.2246	17.5232	44.8893	43.0926	22.7398	19.5675	10.5159	0.155512	0.0310648	1.74353	3.33621	-0.417864	0.376796	-0.0817969	0.0737147
42	23.6832	17.1796	44.0043	42.6763	22.6697	19.2212	9.81977	0.14909	0.0298174	1.74735	3.34351	-0.389551	0.386058	-0.0748884	0.0742016
43	22.4401	16.3176	41.8993	40.3533	21.4582	18.1098	9.66158	0.145194	0.0286784	1.72842	3.30728	-0.387427	0.415126	-0.0701288	0.075065
44	22.7769	16.1749	42.0934	38.5491	19.6318	18.1319	9.24385	0.143295	0.0277459	1.72298	3.29688	-0.371819	0.41869	-0.0673897	0.0759057
45	22.3767	15.8336	41.3519	38.1387	17.9108	19.4425	9.50893	0.144828	0.0269768	1.88173	3.60065	-0.350523	0.394952	-0.0681045	0.0767234
46	22.0097	15.0391	40.1904	37.5573	18.6107	18.1612	10.0251	0.147309	0.0263073	1.807	3.45765	-0.384969	0.427504	-0.0697918	0.0775176
47	21.5898	15.1908	39.9222	36.2287	17.5642	17.8791	10.3236	0.149691	0.0257071	1.7914	3.42779	-0.399365	0.437874	-0.0714032	0.0782879
48	21.1994	14.1879	38.5289	34.7372	16.868	17.0838	10.9151	0.151881	0.0251559	1.77354	3.39363	-0.426526	0.462735	-0.0728469	0.079034
49	20.1424	13.7572	37.0412	32.1935	14.1772	17.2308	11.5451	0.153838	0.0246401	1.86088	3.56075	-0.429945	0.462865	-0.0740831	0.0797553
50	20.8279	13.5015	37.471	31.3429	13.7503	16.8072	11.5651	0.155538	0.0241514	1.79416	3.43308	-0.446709	0.478718	-0.0750789	0.0804587
51	19.5203	12.8416	35.5035	30.8694	14.0653	16.0188	12.319	0.156922	0.023684	1.80483	3.45351	-0.473013	0.506598	-0.075771	0.0811509
52	20.2041	13.518	36.8637	31.0999	14.2344	16.0801	11.9294	0.158005	0.0232364	1.74487	3.33876	-0.473796	0.508816	-0.076187	0.0818182
53	20.84	13.6443	37.6259	32.5005	15.3216	16.3935	11.7096	0.158784	0.0228163	1.742	3.33327	-0.466913	0.504383	-0.0763234	0.0824601
54	21.3829	14.1349	38.6594	34.9255	15.2247	18.9154	11.3695	0.159226	0.0224302	1.95713	3.74493	-0.40259	0.439215	-0.0761502	0.083076
55	21.385	13.8736	38.4002	35.3236	16.0774	18.4609	11.3796	0.159355	0.0220837	1.92267	3.67898	-0.410267	0.453571	-0.07569	0.0836655
56	20.5996	13.5941	37.3353	33.5638	15.4182	17.3602	11.5937	0.15921	0.0217555	1.8603	3.55964	-0.431954	0.485263	-0.074982	0.084228
57	20.9915	13.988	38.1211	33.8834	15.8947	17.2033	11.2066	0.158771	0.0214436	1.80497	3.45377	-0.430411	0.492874	-0.0740076	0.084763
58	21.3416	14.1706	38.6538	34.5427	15.8092	17.9482	10.868	0.158045	0.0211496	1.85721	3.55373	-0.405641	0.475202	-0.0727745	0.08527
59	21.2747	14.0392	38.4555	34.4937	15.5115	18.1968	10.7031	0.157047	0.0208771	1.89291	3.62205	-0.391837	0.471336	-0.0712984	0.0857484
60	20.6265	13.5715	37.3396	33.762	14.9015	18.0751	10.7577	0.155793	0.0206319	1.93653	3.70551	-0.385181	0.47697	-0.0695948	0.0861978
61	20.9373	12.6691	36.748	33.065	14.0309	18.2488	10.63	0.154297	0.020419	1.98638	3.8009	-0.370854	0.474696	-0.0676795	0.0866175
62	20.8352	12.4693	36.446	32.825	13.4075	18.6321	10.3847	0.152575	0.0202459	2.04474	3.91256	-0.352436	0.467405	-0.0655682	0.0870071
63	20.6303	12.3704	36.1423	32.0058	12.4317	18.7888	10.1046	0.150642	0.0201291	2.07915	3.97841	-0.336814	0.465252	-0.0632763	0.087366
64	19.7519	12.2183	35.1118	30.7252	12.6542	17.2856	9.99758	0.148523	0.020061	1.96794	3.76561	-0.352545	0.508982	-0.0608197	0.0877036
65	19.6063	12.0515	34.7994	30.0602	12.0835	17.1913	9.76142	0.146876	0.0200182	1.97577	3.78059	-0.342892	0.512674	-0.0588469	0.0880296
66	19.5916	11.9244	34.6576	29.9516	11.7469	17.4193	9.87142	0.147598	0.0199978	2.01039	3.84683	-0.34032	0.507162	-0.059266	0.088332
67	19.7819	11.876	34.7995	30.3289	11.4004	18.1431	10.1115	0.149567	0.020001	2.08513	3.98984	-0.336241	0.488851	-0.0609649	0.0886017
68	20.3133	12.0112	35.4662	31.6038	11.6865	19.1319	10.2121	0.151588	0.0200272	2.15757	4.12845	-0.328031	0.464506	-0.0627505	0.0888379
69	20.3791	11.7338	35.2545	32.7043	12.4128	19.5061	10.5795	0.15365	0.0200764	2.21333	4.23515	-0.33122	0.45648	-0.0646102	0.0890401
70	20.2352	11.9686	35.3454	32.8155	11.9822	20.048	10.8628	0.155728	0.0201451	2.26875	4.34119	-0.331812	0.445032	-0.0665207	0.0892075
71	20.6649	11.7641	35.5706	32.2547	12.8066	18.6627	11.1127	0.157824	0.0202312	2.09882	4.01604	-0.36747	0.479229	-0.0684845	0.0893394
72	20.0181	12.4261	35.5858	31.2442	11.4001	19.0587	11.4303	0.159911	0.0203312	2.14229	4.09922	-0.369771	0.469361	-0.0704704	0.0894409
73	19.8217	12.0694	35.0327	30.6638	12.6336	17.2447	11.9396	0.162007	0.0204437	1.96877	3.7672	-0.420623	0.519679	-0.0724632	0.0895437
74	19.354	11.8207	34.3163	30.0883	11.8976	17.4053	12.5258	0.16408	0.0205684	2.02885	3.88216	-0.427844	0.51486	-0.0744677	0.0896122
75	19.8621	11.6833	34.6869	30.7267	11.3375	18.6038	12.7214	0.16609	0.0207147	2.14534	4.10506	-0.410934	0.481841	-0.0764495	0.0896404
76	20.3563	11.6786	35.1766	31.799	11.9191	19.0945	12.8634	0.168019	0.0209127	2.17147	4.15505	-0.410772	0.469703	-0.078392	0.0896267
77	20.2031	11.4508	34.7955	32.5614	10.6365	21.1396	13.3177	0.169858	0.0211383	2.43037	4.65046	-0.380085	0.423992	-0.080284	0.089574
78	20.2074	11.837	35.186	32.5152	12.0885	19.6413	13.4724	0.171638	0.0213794	2.2328	4.27242	-0.418166	0.455793	-0.082128	0.08951
79	20.7338	11.3724	35.2477	32.1043	11.3282	19.9907	13.7398	0.173309	0.0216341	2.26817	4.34009	-0.420112	0.447683	-0.0838911	0.0894181
80	19.7193	11.639	34.4999	31.2996	11.8912	18.623	14.3148	0.174838	0.0219005	2.15915	4.13149	-0.459541	0.479463	-0.0855599	0.0892781
81	19.6761	11.6886	34.5063	30.4348	11.231	18.4184	14.5737	0.176219	0.0221661	2.1349	4.08507	-0.47316	0.483924	-0.0871255	0.089093
82	19.6497	11.8521	34.6434	30.2643	10.74	18.7389	14.7619	0.177469	0.0224066	2.1633	4.13943	-0.473168	0.474632	-0.0885878	0.0888809
83	19.6558	11.1574	33.9549	30.5344	11.4005	18.3486	15.2925	0.178595	0.0226219	2.16222	4.13736	-0.490506	0.483509	-0.0899485	0.0886462
84	19.8918	11.3458	34.3792	30.9877	11.0296	19.1727	15.3253	0.179572	0.0228113	2.23238	4.27161	-0.47573	0.460907	-0.0912095	0.0883625
85	20.6706	11.6939	35.506	31.9627	11.0792	20.0981	15.0182	0.180413	0.022976	2.26518	4.33436	-0.460362	0.438914	-0.0923725	0.0880405
86	20.1532	11.7601	35.0549	32.5815	11.2026	20.5935	15.3859	0.181136	0.0231168	2.34967	4.49604	-0.454168	0.426159	-0.0934401	0.0876954
87	20.4392	11.8964	35.4772	32.671	12.0538	19.8318	15.3635	0.18173	0.0232339	2.23675	4.27997	-0.476115	0.44029	-0.0944152	0.0873149
88	20.2425	11.5785	34.9626	32.0499	11.5845	19.68	15.7468	0.182187	0.0233294	2.25322	4.31148	-0.48424	0.441509	-0.095298	0.0868891
89	19.482	11.3743	33.9979	30.8073	11.322	18.6999	16.3137	0.182529	0.0234046	2.19996	4.20958	-0.514892	0.463066	-0.0960887	0.08644
90	19.7533	11.4035	34.2984	30.0054	10.3	18.92	16.2891	0.182749	0.0234616	2.206	4.22114	-0.512239	0.455029	-0.0967892	0.0859598
91	19.5377	11.2874	33.9667	29.853	10.8409	18.2267	16.5542	0.182833	0.0235043	2.14551	4.10539	-0.535681	0.469728	-0.0974013	0.0854318
92	19.9971	11.5582	34.6969	30.5947	11.4432	18.3661	16.2958	0.18281	0.0235365	2.11698	4.05078	-0.533564	0.462558	-0.0979268	0.0848828
93	19.908	11.0228	34.0724	31.8699	10.7225	20.362	16.6697	0.182666	0.023565	2.39322	4.57938	-0.484232	0.415076	-0.0983676	0.0842989
94	20.5484	11.4608	35.1508	32.3444	11.3256	20.2334	16.2186	0.182394	0.0235966	2.30447	4.40955	-0.488103	0.413624	-0.0987259	0.0836679
95	20.4737	10.9459	34.5612	32.452	9.42531	22.2413	16.5379	0.182023	0.0236326	2.57604	4.92919	-0.446121	0.374139	-0.0990067	0.0830163
96	19.9935	11.4484	34.5835	31.7509	11.0525	19.913	16.5583	0.181535	0.0236701	2.30352	4.40774	-0.499576	0.414481	-0.0992098	0.0823247
97	19.8985	11.423	34.463	31.9796	10.9664	20.2278	16.6373	0.180923	0.0237068	2.34781	4.49249	-0.491156	0.403409	-0.0993364	0.0815868
98	20.5079	11.0054	34.6549	31.4968	11.4833	19.2281	16.5538	0.180214	0.0237426	2.21942	4.24682	-0.516975	0.420411	-0.0993883	0.080826
99	19.2377	11.6226	34.0019	30.8124	11.1082	18.9188	16.8682	0.17939	0.0237782	2.22562	4.25867	-0.525231	0.42298	-0.0993671	0.0800226
100	20.0776	10.7983	34.0175	30.7267	9.45503	20.4863	16.8445	0.178446	0.0238136	2.40904	4.60964	-0.484708	0.386558	-0.0992729	0.079173
101	19.5575	11.8722	34.5713	30.8136	11.2613	18.7669	16.5472	0.177389	0.0238488	2.17146	4.15503	-0.528251	0.417248	-0.0991087	0.0782798
102	19.9827	11.2375	34.3618	31.7908	11.0072	19.9982	16.6091	0.176223	0.0238838	2.32794	4.45446	-0.494496	0.386827	-0.098877	0.0773456
103	20.3655	11.3034	34.8105	33.4065	11.7508	20.8703	16.3569	0.174952	0.0239196	2.39817	4.58884	-0.472665	0.366216	-0.0985796	0.0763722
104	21.2481	12.1449	36.5346	33.3225	10.8484	21.6887	15.5261	0.17358	0.0239555	2.37342	4.54148	-0.453759	0.348104	-0.0982183	0.0753617
105	19.8446	11.7524	34.7386	32.2955	12.0715	19.4386	16.2492	0.172111	0.0239919	2.23834	4.28301	-0.503482	0.382562	-0.0977949	0.0743161
106	19.9689	11.6836	34.7942	30.8723	11.5781	18.5088	16.1429	0.170548	0.0240298	2.12781	4.07152	-0.525778	0.395715	-0.0973111	0.0732374
107	19.6724	11.7534	34.5673	30.6639	11.5457	18.3328	16.1591	0.168896	0.0240686	2.12106	4.05859	-0.528217	0.393663	-0.0967688	0.0721275
108	19.2675	11.678	34.0871	30.1786	11.5198	17.8733	16.2845	0.167158	0.0241083	2.09746	4.01343	-0.538347	0.397423	-0.0961696	0.0709884
109	19.6392	11.8727	34.6534	29.8107	11.2478	17.7775	15.9189	0.165338	0.0241497	2.0551	3.93238	-0.538214	0.393357	-0.0955156	0.0698222
110	19.6961	12.0687	34.9064	30.314	12.3514	17.1772	15.6851	0.163442	0.0241925	1.97053	3.77057	-0.552287	0.399824	-0.0948113	0.0686307
111	19.4144	11.9297	34.4857	30.9871	12.4579	17.7438	15.7485	0.161479	0.0242365	2.05837	3.93865	-0.530163	0.379987	-0.0940632	0.0674161
112	20.1747	12.3314	35.6477	31.346	12.7873	17.7733	15.107	0.15945	0.0242823	1.99504	3.81746	-0.524779	0.372352	-0.0932694	0.0661802
113	20.627	12.3295	36.0981	32.2116	12.0802	19.346	14.779	0.157359	0.0243303	2.14416	4.1028	-0.480821	0.337903	-0.0924282	0.0649308
114	20.641	12.5732	36.3558	33.0376	12.665	19.5873	14.5348	0.155217	0.0243791	2.15594	4.12533	-0.468185	0.325603	-0.0915411	0.063676
115	20.7942	12.6841	36.6199	33.331	14.2612	18.2843	14.282	0.153033	0.0244304	1.99724	3.82167	-0.495784	0.34152	-0.09061	0.0624232
116	20.478	13.0559	36.6754	32.3809	14.2339	17.3617	14.1071	0.150811	0.0244835	1.89358	3.62332	-0.516511	0.35247	-0.0896366	0.0611744
117	20.8457	12.654	36.6413	32.5546	13.367	18.4022	13.9605	0.148558	0.0245383	2.00898	3.84414	-0.482699	0.326506	-0.0886227	0.0599351
118	20.4584	12.0451	35.6451	33.3013	11.8621	20.6538	14.1824	0.146283	0.0245951	2.31989	4.43905	-0.425096	0.285063	-0.08757	0.0587127
119	20.4206	12.135	35.6971	33.6157	13.049	19.7813	13.984	0.143988	0.0246537	2.21701	4.2422	-0.437632	0.290985	-0.0864803	0.0575074
120	20.8105	12.0315	35.9836	33.7773	12.273	20.7188	13.6918	0.141676	0.0247138	2.30301	4.40675	-0.412332	0.272095	-0.0853552	0.0563211
121	21.0205	12.3951	36.5572	34.943	13.1509	21.0067	13.2958	0.139362	0.0247754	2.29856	4.39823	-0.400852	0.262567	-0.0842054	0.0551563
122	21.2684	11.9667	36.3767	35.6884	11.3168	23.5861	13.1747	0.137046	0.0248385	2.59371	4.963	-0.352451	0.2293	-0.0830306	0.0540153
123	21.7994	12.0369	36.9779	36.6882	12.8691	23.0336	12.7728	0.134729	0.0249024	2.49169	4.76778	-0.355255	0.229678	-0.0818264	0.0529024
124	21.9095	11.6887	36.7398	36.477	13.0175	22.674	12.6617	0.132538	0.0249666	2.46861	4.72362	-0.355457	0.229099	-0.0805936	0.0519444
125	21.5269	12.1993	36.8678	36.8021	11.8855	24.1312	12.4206	0.13119	0.0250305	2.61821	5.00989	-0.328791	0.214924	-0.0793335	0.0518569
126	21.8125	12.2985	37.2526	37.2336	13.3592	23.089	12.0931	0.129818	0.0250928	2.47908	4.74367	-0.338306	0.224373	-0.0780485	0.051769
127	21.8871	12.3811	37.4097	37.4054	11.669	24.9511	11.8403	0.128417	0.025154	2.66776	5.10471	-0.307632	0.207175	-0.0767404	0.0516762
128	21.6571	12.4179	37.7493	37.4568	12.8654	23.4065	11.5457	0.126991	0.0252122	2.48599	4.75689	-0.322595	0.220704	-0.0754109	0.0515803
129	21.8433	12.361	40.4874	37.5974	12.9108	21.5449	10.5584	0.125546	0.025266	2.12875	4.07331	-0.343814	0.238982	-0.0740623	0.0514833
130	21.7757	11.9103	39.9692	37.2438	12.3279	21.7743	10.4987	0.124087	0.0253152	2.17904	4.16954	-0.333916	0.236037	-0.0727013	0.0513854
131	21.6549	12.1649	40.103	37.5168	12.3162	22.0591	10.3046	0.123014	0.0253576	2.19898	4.2077	-0.325587	0.233864	-0.0715799	0.0514339
132	22.3781	12.2453	40.9066	38.5135	11.6874	23.6844	10.0507	0.123164	0.0253923	2.31595	4.43151	-0.300894	0.21941	-0.0712301	0.0519338
133	22.2787	11.8949	40.4568	39.0593	12.6084	23.3093	10.1585	0.123757	0.0254185	2.30575	4.41201	-0.305536	0.225593	-0.0711885	0.0525684
134	21.8373	11.5146	39.6351	38.3416	11.9753	23.2247	10.3566	0.12429	0.0254342	2.34368	4.48457	-0.306603	0.229292	-0.0711165	0.0531731
135	21.9742	11.6352	39.8926	37.6437	12.2544	22.2477	10.2762	0.124765	0.0254383	2.23097	4.26891	-0.319203	0.241597	-0.0710152	0.05375
136	21.8557	11.7998	39.9386	37.7991	11.5249	23.1325	10.2458	0.125182	0.0254296	2.3179	4.43525	-0.306894	0.235003	-0.0708882	0.0542938
137	21.4397	12.022	39.7449	37.2079	11.9746	22.0918	10.2725	0.125536	0.0254065	2.22427	4.25609	-0.322242	0.249781	-0.0707325	0.0548032
138	21.4286	12.2834	39.9952	36.4392	12.7952	20.5024	10.1807	0.125818	0.0253693	2.05048	3.92355	-0.344079	0.269598	-0.0705434	0.0552742
139	21.9698	12.2369	40.4899	37.1588	13.3411	20.6761	10.0253	0.126025	0.0253165	2.04266	3.90859	-0.340113	0.269417	-0.0703202	0.0557046
140	22.1394	12.5224	40.9451	38.0761	12.742	22.1925	9.87681	0.126153	0.0252436	2.16772	4.14789	-0.316449	0.253287	-0.0700623	0.0560911
141	21.7097	12.5704	40.5633	37.8226	13.0304	21.6505	9.92839	0.1262	0.0251469	2.13447	4.08427	-0.322709	0.261054	-0.0697695	0.0564302
142	22.1466	12.6517	41.0816	38.1983	14.1389	20.9178	9.75797	0.126165	0.0250267	2.03704	3.89783	-0.331981	0.271181	-0.069442	0.0567231
143	22.1531	12.5717	41.008	39.0195	13.4365	22.4414	9.72339	0.126045	0.0248829	2.18937	4.18931	-0.308309	0.254196	-0.0690805	0.0569643
144	22.4132	12.6793	41.3757	40.1241	14.2051	22.7774	9.58222	0.12585	0.0247158	2.2021	4.21366	-0.301553	0.25097	-0.068686	0.0571639
145	22.6663	12.6322	41.5817	40.004	11.901	24.9615	9.47519	0.125573	0.0245274	2.40111	4.59447	-0.273853	0.229914	-0.0682593	0.0573137
146	22.7719	13.0611	42.1162	40.5552	14.1734	23.2403	9.29237	0.125218	0.0243191	2.20756	4.22411	-0.291959	0.24726	-0.0678013	0.057417
147	22.58	12.3841	41.2472	40.1224	13.6301	23.3508	9.41973	0.124791	0.0240938	2.26458	4.33322	-0.288273	0.246153	-0.0673128	0.0574778
148	22.5004	12.8147	41.5983	40.2819	13.0901	24.0503	9.26817	0.124284	0.0238499	2.31261	4.42513	-0.277734	0.239042	-0.0667947	0.0574895
149	23.0819	12.727	42.0921	39.6208	14.4485	22.0307	9.08454	0.123707	0.0235889	2.09367	4.0062	-0.300712	0.260824	-0.0662472	0.0574601
150	21.9683	12.5095	40.761	37.9403	12.351	22.4476	9.2997	0.123059	0.02331	2.20314	4.21566	-0.292832	0.255907	-0.0656715	0.0573873
151	21.7536	13.1146	41.1514	36.8512	13.6643	20.0453	9.12839	0.122338	0.0230146	1.94961	3.73054	-0.324816	0.285865	-0.0650689	0.0572688
152	21.3896	11.9585	39.6313	37.3445	12.9082	21.2947	9.38757	0.121555	0.0227036	2.15034	4.11463	-0.30273	0.268329	-0.0644402	0.0571145
153	21.8763	12.8898	41.0492	37.1704	13.9105	20.1184	8.96923	0.120705	0.0223774	1.96047	3.75131	-0.31707	0.282939	-0.0637862	0.0569185
154	21.9966	12.9746	41.2544	36.8271	13.6405	20.0451	8.82959	0.11979	0.0220371	1.94356	3.71895	-0.315121	0.283012	-0.0631079	0.0566818
155	21.5957	13.2062	41.0851	36.3866	12.6843	20.5607	8.76774	0.11882	0.0216827	2.00124	3.82933	-0.304078	0.274898	-0.0624078	0.0564122
156	21.5312	13.0351	40.8495	37.3118	14.2282	19.942	8.71803	0.117795	0.0213158	1.95176	3.73465	-0.310719	0.282527	-0.0616915	0.0561031
157	22.51	13.0131	41.8063	39.4736	14.2264	22.1055	8.41824	0.116716	0.0209359	2.11506	4.04711	-0.275821	0.252291	-0.0609569	0.0557586
158	23.2313	13.1484	42.6628	41.5045	14.4913	23.8717	8.14512	0.115586	0.0205447	2.23782	4.28202	-0.253562	0.233227	-0.0602022	0.0553842
159	22.8752	13.3518	42.5102	41.8771	13.9921	24.7434	8.06919	0.114402	0.0201429	2.32736	4.45334	-0.240936	0.22291	-0.0594282	0.0549736
160	22.7751	13.2693	42.3276	40.2648	15.0964	22.0268	7.99625	0.113169	0.0197314	2.08205	3.98396	-0.266787	0.248153	-0.0586357	0.0545331
161	22.4569	13.5535	42.2936	38.482	14.5415	20.7989	7.89244	0.111895	0.0193105	1.96712	3.76404	-0.278046	0.259934	-0.0578312	0.0540636
162	22.3721	13.3203	41.9756	38.2252	14.7864	20.2973	7.84041	0.110582	0.0188815	1.93413	3.70091	-0.280986	0.263975	-0.0570181	0.0535638
163	22.1249	13.5589	41.967	38.0793	14.647	20.2907	7.72853	0.10923	0.018445	1.93393	3.70054	-0.277019	0.261465	-0.0561918	0.0530386
164	22.0811	13.8817	42.246	37.5815	15.4191	19.0208	7.56285	0.107836	0.0180026	1.80143	3.447	-0.291907	0.276826	-0.0553509	0.0524849
165	21.8284	13.8331	41.9447	37.3239	15.9092	18.2731	7.50037	0.106414	0.0175551	1.74274	3.33469	-0.298293	0.284087	-0.0545045	0.0519091
166	21.6706	13.6567	41.6105	37.5012	15.6671	18.6925	7.44257	0.104964	0.0171082	1.79694	3.43841	-0.287104	0.274553	-0.0536542	0.0513098
167	22.0154	14.415	42.7136	37.466	16.5781	17.7463	7.13666	0.103481	0.0166876	1.66318	3.18246	-0.297773	0.285903	-0.0527941	0.050687
168	21.3057	14.6049	42.1938	36.4534	16.0289	17.283	7.10445	0.101978	0.016295	1.63856	3.13535	-0.300477	0.289568	-0.0519318	0.0500462
169	22.308	15.2692	43.8604	38.1483	18.9763	16.0304	6.72413	0.100453	0.0159239	1.46346	2.80029	-0.318862	0.308333	-0.0510704	0.0493822
170	21.817	15.3927	43.4929	38.7703	19.4973	16.1313	6.66243	0.0989074	0.0155739	1.48371	2.83905	-0.311241	0.301959	-0.0502021	0.0487054
171	22.6246	16.0889	44.9966	39.4772	20.9972	15.3384	6.33076	0.0973533	0.0152462	1.36392	2.60982	-0.321761	0.313058	-0.0493443	0.048009
172	22.2035	16.0097	44.4964	39.3269	21.0731	15.1122	6.28923	0.0957822	0.0149458	1.35851	2.59949	-0.320824	0.312981	-0.0484838	0.0472985
173	22.6276	16.4162	45.327	40.453	20.3737	16.9377	6.06559	0.0942076	0.0146865	1.49471	2.8601	-0.281221	0.274978	-0.0476325	0.046575
174	23.1699	16.2543	45.7074	41.1964	21.3377	16.7171	5.9083	0.0926208	0.0144566	1.46324	2.79988	-0.279963	0.274277	-0.0467854	0.0458354
175	22.8435	15.2175	44.3442	42.1372	20.8156	18.18	5.98293	0.0910398	0.0142411	1.64014	3.13837	-0.252768	0.248035	-0.04595	0.0450898
176	23.9765	16.3048	46.5645	43.0819	21.0003	18.9399	5.59334	0.0894504	0.014047	1.62793	3.11501	-0.238895	0.234694	-0.0451217	0.0443287
177	23.3239	15.8937	45.5007	44.0895	19.5141	21.4338	5.62107	0.0878741	0.0138798	1.88442	3.60579	-0.206774	0.203301	-0.0443092	0.0435649
178	23.7037	16.0421	46.029	44.1932	20.6443	20.4073	5.45591	0.086294	0.0137349	1.77363	3.39379	-0.213196	0.209689	-0.0435047	0.0427893
179	24.0379	15.8625	46.1835	43.8292	20.7133	19.9743	5.33998	0.0847305	0.0136111	1.73054	3.31134	-0.213892	0.210326	-0.0427214	0.0420091
180	23.1484	16.0098	45.4414	43.3701	20.5457	19.6828	5.33069	0.0831704	0.0135095	1.73421	3.31836	-0.213336	0.209641	-0.0419481	0.0412223
181	23.9414	16.3538	46.5784	43.07	20.8905	19.0379	5.10449	0.0816224	0.0134307	1.6352	3.12892	-0.21668	0.212674	-0.0411924	0.04043
182	23.3514	16.4485	46.083	42.8498	20.3686	19.3395	5.06651	0.0800882	0.0133801	1.67832	3.21142	-0.209487	0.205263	-0.0404511	0.0396371
183	23.299	16.7003	46.2825	43.4701	21.784	18.5446	4.95578	0.078564	0.0133763	1.6026	3.06653	-0.214334	0.209555	-0.0397254	0.0388387
184	23.6305	17.0954	47.009	44.4671	22.1812	19.1443	4.79044	0.0770559	0.0134314	1.62901	3.11707	-0.203828	0.19874	-0.0390152	0.0380407
185	23.8604	17.2436	47.3872	45.5199	23.2359	19.1424	4.66834	0.0757394	0.0135345	1.61613	3.09242	-0.200187	0.195491	-0.0383198	0.0374196
186	24.0625	17.7078	48.0535	45.7278	22.5648	20.0213	4.52129	0.0747605	0.0136844	1.66626	3.18835	-0.188571	0.185918	-0.037639	0.0371215
187	24.4591	17.5209	48.2631	46.0854	22.8372	20.1066	4.45386	0.0741862	0.0139032	1.66644	3.1887	-0.185466	0.183989	-0.0372413	0.0369449
188	24.6977	17.3229	48.3038	47.3254	22.8474	21.3364	4.44945	0.0740101	0.014241	1.7668	3.38073	-0.175401	0.173271	-0.0372359	0.0367742
189	24.5325	17.5832	48.3989	48.8744	23.0336	22.6992	4.45265	0.0739384	0.0146414	1.876	3.58968	-0.164485	0.161256	-0.037336	0.0366024
190	25.3561	17.9344	49.5737	49.9363	23.5988	23.1959	4.35842	0.0738492	0.0150482	1.87173	3.58151	-0.161363	0.157056	-0.0374247	0.0364245
191	25.4053	17.7634	49.4519	50.485	22.5206	24.8228	4.37745	0.0737555	0.0154597	2.00847	3.84317	-0.151266	0.146248	-0.0375017	0.0362539
192	25.2073	18.0538	49.5442	50.9773	24.5902	23.2455	4.3766	0.0736485	0.0158747	1.87709	3.59176	-0.161975	0.155557	-0.0375663	0.0360821
193	25.4138	17.6689	49.3659	50.1082	24.085	22.8816	4.39788	0.0735357	0.0162488	1.85411	3.54779	-0.164388	0.157004	-0.0376129	0.0359227
194	25.2863	17.5751	49.1445	48.5585	23.2598	22.1571	4.42176	0.0734111	0.0166439	1.80333	3.45063	-0.170072	0.161543	-0.037648	0.0357631
195	24.8401	16.5871	47.7104	46.6692	19.7964	23.7312	4.56146	0.0732716	0.0170757	1.99634	3.81995	-0.160028	0.151256	-0.037673	0.0355986
196	24.1405	15.0166	45.4403	45.33	16.5996	25.5888	4.79017	0.0731223	0.01754	2.25316	4.31138	-0.147307	0.138496	-0.0376877	0.0354346
197	23.605	13.9499	43.8381	44.4877	16.0677	25.2784	4.96308	0.0729635	0.0180363	2.30679	4.41399	-0.149112	0.13954	-0.0376919	0.0352717
198	23.6298	13.1585	43.0714	42.9913	14.3388	25.5109	5.0507	0.0727876	0.0185554	2.36942	4.53383	-0.147721	0.137598	-0.0376851	0.0351025
199	23.063	12.972	42.3182	42.337	13.7034	25.492	5.13816	0.0725942	0.0190662	2.40983	4.61116	-0.147761	0.137011	-0.0376671	0.034927
200	23.5077	13.8806	43.6714	44.6831	16.1535	25.3881	4.97458	0.0723824	0.0195674	2.3254	4.44961	-0.148249	0.136855	-0.0376376	0.0347449
201	24.9945	16.0905	47.3682	48.1982	13.0018	32.0548	4.58489	0.07215	0.0200566	2.70315	5.17241	-0.118075	0.108544	-0.0375948	0.0345551
202	24.8899	18.7963	49.9694	48.9789	14.4449	31.3924	4.33857	0.0718984	0.0205345	2.51567	4.81368	-0.119653	0.109507	-0.0375399	0.0343584
203	25.0625	17.63	52.8036	49.4495	13.8694	32.4385	4.09981	0.0716272	0.021003	2.45718	4.70176	-0.115633	0.105401	-0.0374726	0.0341546
204	25.2583	16.8388	55.1625	50.4217	13.0715	34.2087	3.91434	0.0713402	0.0214594	2.48022	4.74585	-0.109393	0.0993201	-0.0373926	0.0339476
205	25.2902	16.8602	56.0519	50.1319	12.9127	34.0776	3.84108	0.071038	0.021897	2.43179	4.65317	-0.10954	0.0990698	-0.0373007	0.0337372
206	24.8565	16.571	55.1507	49.034	11.3054	34.5871	3.89442	0.0707181	0.0223117	2.51227	4.80718	-0.107883	0.0972299	-0.0371974	0.0335207
207	24.5705	16.3804	53.9297	48.98	9.2336	36.6048	3.9689	0.0703776	0.0227026	2.71532	5.19571	-0.101341	0.090992	-0.0370815	0.033296
208	25.5215	17.0143	54.5153	49.7471	10.9006	35.7049	3.91261	0.0700146	0.0230691	2.61961	5.01257	-0.103527	0.0926344	-0.0369516	0.033063
209	25.3156	16.8771	55.5636	50.8221	10.6398	37.0407	3.82459	0.0696291	0.0234105	2.6674	5.104	-0.0993728	0.0886108	-0.0368076	0.0328215
210	25.7734	17.1823	58.612	52.2893	12.7944	36.3533	3.60953	0.0692204	0.0237262	2.48129	4.74789	-0.100814	0.0895975	-0.036649	0.0325714
211	26.1634	17.4422	59.4604	53.3871	13.0928	37.1527	3.54091	0.0687881	0.0240154	2.49928	4.78231	-0.0981863	0.0869809	-0.0364756	0.0323125
212	26.5409	17.6939	60.2383	55.3064	11.9545	40.2104	3.47736	0.0683345	0.0242807	2.66953	5.10808	-0.090411	0.0798447	-0.0362888	0.0320457
213	27.3385	18.2256	62.4615	57.1298	14.0331	39.9552	3.33697	0.0678602	0.0245225	2.5613	4.90099	-0.0903553	0.0795426	-0.0360889	0.0317712
214	27.0534	18.0356	61.619	57.0264	14.4076	39.4772	3.3627	0.0673656	0.0247411	2.56463	4.90736	-0.0908797	0.0797671	-0.0358763	0.0314893
215	26.7373	17.8249	60.2834	56.2332	14.5172	38.5743	3.42296	0.0669496	0.0249371	2.55968	4.89789	-0.092746	0.0809329	-0.0357496	0.0312001
216	26.7616	17.8411	60.343	55.9403	14.1207	38.678	3.4155	0.0666108	0.0251108	2.56406	4.90626	-0.0924902	0.0800638	-0.035707	0.0309038
217	26.7052	17.8035	60.3112	55.7896	13.0195	39.6285	3.41231	0.0662551	0.0252625	2.62867	5.02991	-0.0902602	0.0774478	-0.0356545	0.0306005
218	27.3378	18.2252	60.7802	55.3318	16.7856	35.4046	3.3793	0.0658737	0.0253928	2.33072	4.45977	-0.100616	0.0856455	-0.0355823	0.0302914
219	26.3784	17.5856	61.7145	53.7376	17.8742	32.7218	3.31964	0.0654703	0.0255019	2.12119	4.05884	-0.108468	0.091626	-0.0354907	0.0299796
220	25.4761	16.9841	59.4121	52.2416	15.4409	33.6591	3.43741	0.0650407	0.0255891	2.26647	4.33683	-0.105115	0.0881295	-0.0353791	0.0296617
221	25.9377	17.2918	60.4962	50.2852	15.6593	31.4843	3.36331	0.0645847	0.0256547	2.08242	3.98466	-0.112042	0.0932465	-0.0352477	0.029337
222	25.6861	17.1241	60.371	50.1232	14.2333	32.7483	3.35572	0.0641046	0.0257005	2.17004	4.15232	-0.107279	0.088668	-0.0350983	0.0290063
223	25.5115	17.0077	58.9993	50.1618	14.4463	32.574	3.41809	0.063601	0.0257269	2.2084	4.22572	-0.107262	0.0880294	-0.0349313	0.0286697
224	24.9215	16.6143	57.1802	48.4407	14.778	30.5211	3.50846	0.0630744	0.0257343	2.13387	4.08312	-0.114106	0.0930076	-0.0347471	0.0283274
225	24.0477	16.0318	55.8424	45.5162	14.2808	28.0938	3.57088	0.0625256	0.0257231	2.01183	3.84959	-0.123166	0.0997395	-0.034546	0.0279796
226	23.6071	15.7381	56.067	44.0993	14.3438	26.6139	3.5354	0.061955	0.0256937	1.8996	3.63485	-0.128993	0.103806	-0.0343286	0.0276265
227	23.7777	15.8518	57.1329	44.8962	14.9215	26.8331	3.4448	0.0613634	0.0256465	1.87955	3.59648	-0.127233	0.101767	-0.0340951	0.0272683
228	23.8021	15.8681	56.0147	44.4498	13.1701	28.1381	3.48765	0.0607512	0.0255819	2.00916	3.84448	-0.120445	0.0957371	-0.033846	0.0269052
229	23.3597	15.5732	55.6676	43.7665	15.0494	25.5754	3.48202	0.0601192	0.0255003	1.8377	3.5164	-0.131312	0.103767	-0.0335818	0.0265374
230	23.9978	15.9985	56.3316	42.8826	13.3454	26.3956	3.4123	0.0594663	0.0254007	1.87427	3.58636	-0.126176	0.0991368	-0.0333015	0.0261647
231	23.1614	15.441	54.1656	41.71	13.5317	25.0367	3.51816	0.058794	0.0252842	1.84866	3.53737	-0.131903	0.103049	-0.0330063	0.0257877
232	22.8571	15.2381	58.2902	46.7216	19.4783	24.1018	3.2464	0.0581038	0.0251521	1.65931	3.17504	-0.135689	0.105429	-0.0326973	0.0254065
233	23.8978	15.9319	56.7964	47.3687	19.0616	25.1655	3.29556	0.0573969	0.0250047	1.77867	3.40345	-0.128889	0.0996248	-0.0323754	0.0250215
234	24.763	16.5086	55.3496	47.0798	17.9155	26.0227	3.34169	0.0566738	0.0248424	1.88069	3.59865	-0.12313	0.0946623	-0.0320409	0.0246329
235	24.984	16.656	55.6055	47.1606	16.657	27.3621	3.28991	0.0559349	0.0246656	1.96871	3.76707	-0.116207	0.0888922	-0.0316941	0.0242407
236	24.6364	16.4243	54.2829	46.0701	14.4292	28.4993	3.33422	0.0551804	0.0244747	2.09997	4.01824	-0.110035	0.0837281	-0.031335	0.0238454
237	24.0785	17.0405	52.0749	45.119	14.1353	27.8421	3.43218	0.0544109	0.02427	2.13831	4.0916	-0.111424	0.0843811	-0.0309639	0.0234469
238	24.8679	21.0599	52.211	46.1328	12.6722	30.3191	3.38119	0.0536271	0.0240521	2.32395	4.44683	-0.10093	0.0760624	-0.0305814	0.0230457
239	23.969	20.0271	50.2793	45.8395	10.3627	32.3351	3.46598	0.0528295	0.0238213	2.57298	4.92333	-0.0933611	0.0700237	-0.0301878	0.0226417
240	23.8177	15.6825	45.7834	44.9355	8.47651	33.3174	3.75755	0.0520173	0.0235766	2.9142	5.57625	-0.0894011	0.0667465	-0.0297823	0.022235
241	23.9203	14.9769	45.1803	43.2079	8.48562	31.5807	3.75168	0.0511926	0.0233197	2.79584	5.34977	-0.0930434	0.0691491	-0.0293665	0.0218261
242	21.9999	13.7608	42.0439	38.7772	7.79815	27.8374	3.98034	0.0503561	0.0230512	2.64492	5.06099	-0.104478	0.0772974	-0.0289409	0.0214152
243	21.3779	12.1054	39.7665	35.0209	6.0961	25.7832	4.13857	0.0495084	0.0227715	2.5934	4.9624	-0.110591	0.0814766	-0.028506	0.0210024
244	20.9251	11.4928	38.701	33.5979	5.90863	24.5477	4.18535	0.0486501	0.022481	2.53659	4.8537	-0.1144	0.0839245	-0.0280621	0.020588
245	20.6613	11.5299	38.4744	33.3098	6.4319	23.7363	4.1424	0.0477819	0.0221801	2.46786	4.72219	-0.116317	0.0849832	-0.0276097	0.0201723
246	20.7811	11.5699	36.7446	32.1271	5.9991	23.9312	4.29317	0.0469043	0.0218692	2.62834	5.02927	-0.113491	0.082585	-0.0271491	0.0197552
247	20.0113	12.798	32.8093	30.2966	6.15126	24.1454	4.7037	0.046018	0.0215487	2.95266	5.64984	-0.110582	0.0801413	-0.0266808	0.0193372
248	19.8366	15.7833	35.6199	30.7614	8.07225	22.6892	4.24638	0.0451235	0.021219	2.54803	4.87561	-0.115502	0.0833853	-0.0262052	0.0189183
249	19.3631	15.7703	35.1333	29.4083	6.38413	23.0242	4.22593	0.0442214	0.0208804	2.62136	5.01591	-0.11172	0.0803454	-0.0257226	0.0184988
250	19.4781	14.5626	34.0407	29.4574	7.37549	22.0819	4.27872	0.0433117	0.0205325	2.59466	4.96482	-0.114282	0.0818798	-0.0252328	0.0180789
251	19.2936	14.1257	33.4193	29.4776	7.86515	21.6125	4.27239	0.0423957	0.0201766	2.58681	4.94979	-0.114456	0.0817048	-0.024737	0.0176588
252	19.614	14.4144	34.0284	30.6975	9.18358	21.5139	4.11245	0.0414747	0.0198133	2.52948	4.84011	-0.112651	0.0801298	-0.0242356	0.0172391
253	20.122	14.4631	34.5851	31.519	8.75783	22.7611	3.96057	0.0405492	0.0194428	2.6319	5.03607	-0.104535	0.0741055	-0.023729	0.0168202
254	20.125	12.1667	32.2917	29.9862	5.88592	24.1003	4.17165	0.0396196	0.0190657	3.0084	5.7565	-0.0963985	0.0681025	-0.0232177	0.0164019
255	19.2828	8.64193	27.9248	27.0041	3.52838	23.4757	4.71925	0.0386862	0.0186823	3.3684	6.44536	-0.0969912	0.0682831	-0.0227019	0.0159842
256	18.3073	7.59721	25.9045	25.637	3.46302	22.174	4.95764	0.0377495	0.0182929	3.42653	6.55659	-0.100198	0.0703217	-0.0221823	0.0155672
257	18.1848	10.1849	28.3698	26.6697	3.85268	22.817	4.411	0.0368102	0.0178981	3.22416	6.16936	-0.0952041	0.0665927	-0.021659	0.0151512
258	17.9275	12.2271	30.1545	25.6834	5.55667	20.1268	4.04634	0.0358689	0.0174981	2.6698	5.1086	-0.105032	0.0732418	-0.0211327	0.0147363
259	18.3318	13.3062	31.638	25.4923	4.34998	21.1423	3.75927	0.0349262	0.0170933	2.67303	5.11478	-0.0974619	0.0677521	-0.0206035	0.0143227
260	17.8667	12.5942	30.4608	25.1943	5.45508	19.7392	3.80369	0.0339827	0.0166839	2.5916	4.95897	-0.101732	0.070504	-0.0200718	0.0139109
261	17.7922	12.2053	29.9975	24.3465	5.29166	19.0549	3.75933	0.0330392	0.0162707	2.54075	4.86167	-0.102538	0.0708521	-0.0195383	0.0135009
262	17.6383	12.0389	29.6772	24.5083	4.90847	19.5998	3.69583	0.0320962	0.015854	2.64218	5.05574	-0.0970523	0.0668692	-0.0190034	0.0130929
263	17.7679	11.2387	29.0066	24.3865	4.61955	19.767	3.67487	0.0311545	0.0154344	2.72627	5.21666	-0.0934199	0.0641781	-0.0184675	0.012687
264	17.7007	9.95516	27.6559	23.9001	3.2128	20.6873	3.74495	0.0302145	0.0150122	3.00187	5.74402	-0.0870095	0.0596108	-0.017931	0.0122836
265	17.2176	9.03423	26.2518	23.4175	2.37591	21.0416	3.82452	0.029277	0.0145877	3.20411	6.13099	-0.0828344	0.056583	-0.0173943	0.0118827
266	16.8046	8.66814	25.4727	23.0282	3.38443	19.6438	3.81974	0.0283424	0.0141615	3.08543	5.9039	-0.0858323	0.0584754	-0.0168578	0.0114847
267	16.8456	8.21072	25.0563	23.0272	3.00268	20.0245	3.76078	0.0274115	0.0137338	3.19656	6.11655	-0.081544	0.0554043	-0.0163219	0.0110896
268	17.3214	8.31359	25.635	23.4888	2.83191	20.6569	3.55473	0.0264848	0.0133052	3.22334	6.1678	-0.0764291	0.0517898	-0.0157871	0.0106977
269	17.7785	8.09514	25.8736	22.8885	3.22633	19.6622	3.40296	0.0255632	0.0128759	3.03981	5.81661	-0.0775824	0.0524345	-0.0152538	0.0103094
270	17.7893	9.16468	26.9539	24.1448	2.73244	21.4124	3.15437	0.0246476	0.0124465	3.17664	6.07843	-0.0688827	0.0464382	-0.0147226	0.00992503
271	17.2881	10.552	27.8401	25.2188	4.76045	20.4584	2.94414	0.0237382	0.0120174	2.94157	5.62863	-0.0694196	0.046679	-0.0141937	0.00954449
272	18.0949	11.0006	29.0955	25.5256	4.8521	20.6735	2.71469	0.0228356	0.011589	2.84242	5.4389	-0.0661757	0.0443909	-0.0136676	0.009168
273	18.4264	10.7993	29.2257	25.502	5.15713	20.3448	2.59574	0.0219404	0.0111617	2.78391	5.32695	-0.0646242	0.0432416	-0.0131447	0.00879575
274	18.1775	10.6687	28.8462	25.6473	5.42597	20.2213	2.52621	0.0210533	0.010736	2.80411	5.3656	-0.062503	0.0417248	-0.0126253	0.00842795
275	18.2556	10.3162	28.5718	25.8773	4.4157	21.4616	2.44612	0.0201748	0.0103121	3.00652	5.75291	-0.0565974	0.0376939	-0.01211	0.0080648
276	18.3801	9.39297	27.7731	25.4504	3.5124	21.938	2.41069	0.0193055	0.00989047	3.15606	6.03904	-0.0530767	0.0352619	-0.011599	0.0077065
277	17.5214	8.96907	26.4905	23.9248	4.56475	19.36	2.41695	0.0184461	0.00947157	2.92509	5.5971	-0.0573417	0.0380115	-0.0110928	0.00735325
278	16.8837	8.60799	25.4917	23.1411	2.85715	20.2839	2.39868	0.0175971	0.00905576	3.1836	6.09174	-0.0522271	0.0345417	-0.0105919	0.00700524
279	17.1853	9.37882	26.5641	22.3398	3.81562	18.5242	2.19454	0.0167601	0.00864376	2.79052	5.3396	-0.054523	0.0359799	-0.010097	0.00666313
280	16.3175	9.79793	26.1154	21.4745	3.05043	18.4241	2.12344	0.0159355	0.00823594	2.82219	5.40019	-0.0521525	0.0343413	-0.00960851	0.00632699
281	16.2264	9.95054	26.1769	20.9656	4.04208	16.9235	2.01264	0.0151361	0.00783253	2.58659	4.94939	-0.0540046	0.0355603	-0.00912658	0.00600949
282	16.1915	9.7489	25.9404	20.2419	4.43494	15.8069	1.92472	0.014357	0.00743392	2.43702	4.66319	-0.0547302	0.0360933	-0.0086516	0.00570536
283	15.7803	8.64666	24.427	19.2031	3.69509	15.508	1.93586	0.0135915	0.00704051	2.54653	4.87272	-0.0527762	0.0348717	-0.00818397	0.00540754
284	15.2019	7.96026	23.1621	18.261	3.28789	14.9731	1.92464	0.0128376	0.0066527	2.58542	4.94714	-0.0516119	0.0341696	-0.00772409	0.00511349
285	14.7829	7.92557	22.7084	17.6074	3.11071	14.4967	1.84809	0.0120959	0.00627089	2.5565	4.89181	-0.0502479	0.0333271	-0.00727237	0.00482355
286	14.6872	7.19816	21.8854	17.0635	2.26754	14.796	1.80084	0.0113673	0.00589548	2.70372	5.1735	-0.0461665	0.0306788	-0.00682923	0.00453805
287	14.8177	6.54912	21.3668	16.4531	2.80674	13.6463	1.72783	0.0106524	0.00552686	2.55441	4.88781	-0.0468766	0.0312074	-0.00639506	0.00425732
288	13.5568	6.12752	19.6843	14.5505	2.10194	12.4485	1.75063	0.00995195	0.00516544	2.52963	4.84038	-0.0479588	0.0319847	-0.00597026	0.00398169
289	13.2524	6.3127	19.5651	14.3632	2.08267	12.2805	1.63913	0.00926841	0.00481245	2.51069	4.80414	-0.0452415	0.0302252	-0.00555632	0.00371209
290	13.859	6.23075	20.0897	14.4262	1.85126	12.575	1.48138	0.00860141	0.00446775	2.50379	4.79094	-0.041	0.027438	-0.00515293	0.00344848
291	12.7478	3.14014	15.8879	13.1644	1.39047	11.7739	1.76388	0.00795131	0.00413156	3.02085	5.78032	-0.0404407	0.0271107	-0.00476025	0.00319105
292	10.6375	0.783805	11.4213	8.82444	0.519435	8.305	2.27056	0.00731885	0.00380427	2.85126	5.45582	-0.0565272	0.0379653	-0.0043787	0.00294014
293	9.13087	0.0341464	9.16502	5.80154	-0.0825302	5.88407	2.52535	0.00670475	0.00348629	2.56554	4.9091	-0.0682418	0.0458999	-0.00400867	0.00269608
294	8.39902	0	8.39902	4.80871	-0.270749	5.07946	2.50735	0.00610977	0.003178	2.41418	4.61948	-0.0721264	0.0485914	-0.00365058	0.00245919
295	8.00466	0	8.00466	4.08194	-0.422251	4.50419	2.3828	0.00553463	0.00287982	2.25076	4.30678	-0.0733481	0.0494892	-0.00330482	0.00222981
296	8.05409	0	8.05409	4.15996	-0.456389	4.61634	2.1323	0.00498007	0.00259213	2.29059	4.383	-0.0648535	0.0438241	-0.00297181	0.00200826
297	8.33463	0	8.33463	5.43726	0.194944	5.24232	1.83632	0.00444683	0.00231534	2.51593	4.81418	-0.0505824	0.0342348	-0.00265195	0.00179487

## Sheet: MRI_POST2_NHP2
																								FM	FM	C2-C3	C2-C3	C5-C6	C5-C6	T4-T5	T4-T5	T10-T11	T10-T11	L3-L4	L3-L4
																							vertebrae Z location:	0		14.7		27.5		70		147.1		215
Normalized distance from FM (mm)	Perimeter of dura (mm)	Perimeter of spinal cord (mm)	Perimeter of SAS (mm)	Area of dura(mm2)	Area of spinal cord (mm2)	Area of SAS (mm2)	Reynolds number	Flow rate amplitude (ml/s)	Stroke volume (ml)	Hydraulic diameter (mm)	Womerseley number	Mean systolic velocity (cm/s)	Mean diastolic velocity (cm/s)	Flow rate at peak systole (ml/s)	Flow rate at peak diastole (ml/s)	Surface area of dura (cm2)	Surface area of spinal cord (cm2)	Surface area of SAS (cm2)	Volume of dura (ml)	Volume of spinal cord (ml)	Volume of SAS (ml)	Length of subarachnoid space (mm)	Pulse wave velocity (m/s)	Time (ms)	CSF flow rate (ml/s)	Time (ms)	CSF flow rate (ml/s)	Time (ms)	CSF flow rate (ml/s)	Time (ms)	CSF flow rate (ml/s)	Time (ms)	CSF flow rate (ml/s)	Time (ms)	CSF flow rate (ml/s)
0	39.321	26.214	90.0285	148.509	50.6597	97.8497	16.0462	0.340229	0.0616125	4.4325	8.04428	-0.249286	0.0991005	-0.24345	0.0967789	66.1971	39.8144	117.001	11.824	4.53144	6.84674	285.101	0.85582	0	0.0645196	0	0.0463622	0	0.00904654	0	0.00570527	0	0.00143093	0	-0.0271567
1	39.486	26.324	81.2018	153.929	65.0699	88.8594	17.3585	0.340532	0.061669	4.37972	7.9485	-0.274558	0.109138	-0.243671	0.0968603									28	0.0604196	28	0.0440622	28	0.00565654	28	-0.00696473	29	0.0257909	29	-0.0287067
2	39.9089	29.7853	70.8486	132.184	50.9113	81.2727	19.6388	0.336583	0.0609314	4.59068	8.33136	-0.296395	0.117929	-0.240781	0.0958014									56	-0.0372304	56	-0.0338178	56	-0.0143635	56	-0.00895473	58	0.0537309	58	-0.0320467
3	38.4909	29.1572	67.6481	115.353	48.8394	66.5141	20.0642	0.32888	0.0594995	3.93118	7.13448	-0.354403	0.141278	-0.235145	0.0937348									84	-0.21611	84	-0.0926178	84	-0.0393735	84	0.0117253	87	0.0503809	87	0.00357327
4	34.0279	25.3168	59.3448	99.5882	45.7096	53.8787	22.1089	0.317934	0.0574789	3.62949	6.58696	-0.422407	0.16885	-0.227141	0.0907932									112	-0.22887	112	-0.112208	112	-0.0391935	112	0.0210253	116	0.0262509	116	0.00984327
5	32.0151	21.3773	53.3924	83.8906	37.5984	46.2921	23.4834	0.304312	0.0549719	3.46735	6.29269	-0.469437	0.188371	-0.21717	0.0871418									140	-0.19404	140	-0.0910878	140	-0.0306735	140	-0.00940473	145	0.00138093	145	0.0324233
6	30.5054	20.5008	51.0061	74.2553	35.5092	38.7461	23.2628	0.288723	0.0520833	3.03792	5.51334	-0.530958	0.214775	-0.205572	0.0831509									168	-0.14736	168	-0.0918178	168	-0.0250635	168	-0.0258647	174	0.0149609	174	0.0372333
7	28.8465	19.5076	48.3542	67.3495	28.8244	38.5252	23.0108	0.274229	0.0489145	3.18712	5.78413	-0.500382	0.211436	-0.192773	0.0814559									196	-0.0887804	196	-0.0807278	196	-0.00790346	196	-0.0258847	203	0.0139709	203	0.0217933
8	28.7094	18.9335	47.6429	63.8819	29.547	34.3349	21.7041	0.258848	0.0455646	2.88263	5.23152	-0.521808	0.23215	-0.179151	0.0796976									224	-0.0659604	224	-0.0376478	224	0.00236654	224	-0.0201847	232	-0.0141991	232	0.0298033
9	28.3326	17.9908	46.3234	61.1367	28.5127	32.6241	20.5715	0.242919	0.042131	2.81707	5.11253	-0.50606	0.238541	-0.165098	0.0778216									252	-0.0331604	252	-0.0227778	252	0.00467654	252	-0.0141647	261	-0.00940907	261	0.0121733
10	28.1675	18.1063	46.2738	58.9756	30.0059	28.9697	18.8392	0.226892	0.0388764	2.50419	4.54471	-0.521341	0.26186	-0.151034	0.0758584									280	-0.0115404	280	-0.0218478	280	0.00210654	280	-0.00173473	290	-0.0105291	290	-0.0169467
11	27.301	18.5139	45.815	55.9274	28.685	27.2423	17.2977	0.211146	0.0363335	2.37852	4.31664	-0.504002	0.271047	-0.137306	0.0738398									308	0.0462996	308	0.0204922	308	-0.00366346	308	-0.00281473	319	-0.0222091	319	-0.0147867
12	26.2513	17.5949	43.8462	53.6331	27.0786	26.5545	16.3604	0.196068	0.0342642	2.42252	4.39649	-0.468198	0.27056	-0.124279	0.0717888									336	0.0699096	336	0.0602922	336	-0.00682346	336	-0.0141947	348	-0.0277191	348	-0.00220673
13	25.9499	17.8674	43.8173	51.6476	29.2745	22.3731	14.7812	0.18194	0.0325262	2.04239	3.70662	-0.501526	0.311651	-0.112214	0.0697265									364	0.0588596	364	0.0423022	364	4.65418e-05	364	-0.0105247	377	-0.0213591	377	-0.0101067
14	25.5266	17.7016	43.2283	48.2708	26.3443	21.9264	13.5271	0.168989	0.0310256	2.02885	3.68204	-0.46203	0.308631	-0.101319	0.0676693									392	0.0552296	392	0.0267522	392	0.00622654	392	-0.000644727	406	0.00190093	406	-0.00676673
15	24.4878	17.4919	41.9797	45.7738	24.7897	20.9841	12.5848	0.15715	0.0296847	1.99945	3.62868	-0.436174	0.312709	-0.0915299	0.0656197									420	0.0382996	420	-0.00255782	420	0.00136654	420	0.0108653	435	0.0171109	435	-0.00726673
16	24.5812	17.3033	41.8845	44.6121	23.6002	21.0118	11.4337	0.146552	0.0284541	2.00691	3.64223	-0.395251	0.302801	-0.0829736	0.0635779									448	0.0421696	448	-0.00770782	448	0.000816542	448	0.0202653	464	0.0215109	464	0.00592327
17	24.1688	17.1227	41.2915	45.0028	22.3775	22.6253	10.8833	0.139398	0.0272985	2.19209	3.9783	-0.34414	0.2721	-0.0778485	0.0615494									476	0.0641596	476	0.00612218	476	0.00402654	476	0.0146653	493	0.00763093	493	0.0265633
18	24.5911	17.4052	41.9963	45.7586	24.5415	21.2171	10.2684	0.134246	0.026197	2.02099	3.66777	-0.352182	0.280613	-0.0747143	0.059532									504	0.0688796	504	0.0406522	504	0.0186365	504	0.0145553	522	-0.00557907	522	0.0129233
19	24.2931	17.0232	41.3163	45.0198	23.5464	21.4735	9.99768	0.12909	0.0251932	2.07895	3.77297	-0.333299	0.267942	-0.0715634	0.057527									532	0.0802996	532	0.0661922	532	0.0263365	532	0.0190553	551	-0.0254391	551	0.00209327
20	24.4052	16.9118	41.317	44.1961	23.8606	20.3355	9.55399	0.123931	0.0242171	1.96877	3.57301	-0.336333	0.273126	-0.0683919	0.0555395									560	0.0871996	560	0.0684222	560	0.0202365	560	0.0100953	580	-0.0305291	580	0.00308327
21	23.9992	17.1185	41.1177	43.7685	23.4488	20.3197	9.15243	0.118752	0.0232115	1.97746	3.58878	-0.320778	0.263703	-0.065177	0.0535753									588	0.0851596	588	0.0583722	588	0.0220965	588	0.00272527	609	-0.0268391	609	-0.0113567
22	24.3521	17.8789	42.2311	43.624	24.4453	19.1787	8.46379	0.113563	0.0221577	1.81645	3.29657	-0.322897	0.269224	-0.0619308	0.0516322									616	0.0953996	616	0.0458922	616	0.0188265	616	-0.00234473	638	-0.0247391	638	-0.0236467
23	23.9908	17.605	41.5959	44.1467	25.3691	18.7777	8.1436	0.108383	0.0210528	1.8052	3.27615	-0.313041	0.265237	-0.0586654	0.0497178									644	0.0715696	644	0.0402522	644	0.0165465	644	0.00745527	667	-0.0185391	667	-0.0270367
24	24.323	18.4755	42.7985	45.6209	25.3086	20.3123	7.47121	0.10323	0.0199024	1.8985	3.44547	-0.272675	0.235496	-0.0553932	0.0478365
25	24.8006	18.2932	43.0939	45.8649	25.8042	20.0607	6.98159	0.0981143	0.0187199	1.86212	3.37945	-0.26015	0.229467	-0.0521263	0.0459881
26	24.967	18.6036	43.5706	46.7299	25.6321	21.0978	6.48539	0.0930644	0.0175266	1.93873	3.5185	-0.231667	0.209406	-0.048882	0.0441824
27	25.8483	20.3412	46.1894	49.8124	28.8357	20.9767	5.71027	0.0881155	0.016356	1.81659	3.29682	-0.217933	0.202284	-0.0456958	0.0424197
28	26.1254	19.8223	45.9477	51.2782	29.7502	21.528	5.34892	0.0832906	0.015253	1.8744	3.40174	-0.197871	0.189102	-0.0425873	0.0407033
29	25.7307	19.7191	45.4498	50.578	28.8705	21.7075	5.03171	0.0786439	0.0142115	1.91095	3.46808	-0.182393	0.179848	-0.0396007	0.0390432
30	26.4291	19.8172	46.2463	50.6305	28.7931	21.8374	4.60697	0.0743544	0.01323	1.88975	3.42959	-0.169498	0.171848	-0.0369168	0.0374376
31	25.8011	19.6906	45.4917	51.1938	27.9521	23.2418	4.49322	0.0713041	0.0123275	2.0437	3.70899	-0.152445	0.154434	-0.0354131	0.035891
32	26.1736	19.4699	46.3688	52.6456	29.9726	22.4917	4.45027	0.070175	0.0115379	1.94134	3.52323	-0.158856	0.153177	-0.035729	0.034446
33	26.3392	19.4392	48.92	52.4531	28.9596	22.7081	4.27073	0.0693558	0.0109345	1.85701	3.37019	-0.159416	0.146021	-0.0361955	0.0331603
34	27.1438	19.5596	49.8449	52.4056	29.2296	22.3906	4.26333	0.0687447	0.0105674	1.79709	3.26144	-0.164512	0.142737	-0.0368148	0.0319299
35	25.7593	20.0764	48.9773	53.0385	27.5351	24.718	4.42922	0.0683452	0.0104705	2.01883	3.66386	-0.152075	0.124496	-0.0375827	0.0307625
36	27.4821	20.5571	51.1807	55.6977	27.7079	27.2045	4.34234	0.068163	0.010847	2.12563	3.85769	-0.141626	0.109194	-0.0384997	0.0296633
37	26.9705	19.7981	49.9102	55.9914	29.5123	25.6936	4.57335	0.0681557	0.0115664	2.05863	3.73609	-0.154075	0.111475	-0.0395306	0.0286251
38	27.2106	19.5984	49.9505	55.8034	29.4559	25.5621	4.69521	0.0682854	0.0123544	2.04697	3.71493	-0.158954	0.108192	-0.0406338	0.0276516
39	27.0356	19.0315	49.2086	54.6545	29.2871	24.5819	4.89748	0.0684851	0.0131538	1.99766	3.62544	-0.170047	0.108864	-0.0417378	0.0267473
40	26.3815	19.5166	49.0397	53.4993	27.7455	24.9684	5.03429	0.0686836	0.0139374	2.03624	3.69545	-0.171448	0.103963	-0.0427737	0.0259099
41	26.0498	19.6042	48.7955	52.4004	26.5807	25.0343	5.17061	0.0688378	0.0146834	2.05176	3.72362	-0.174779	0.10045	-0.0437013	0.0251365
42	26.0894	18.935	48.1659	51.5241	26.8427	23.896	5.33339	0.0689307	0.0153781	1.98441	3.60139	-0.186337	0.102224	-0.0445048	0.0244259
43	26.0302	18.592	47.7638	50.671	26.3381	23.5476	5.46012	0.0689532	0.0160133	1.97238	3.57955	-0.191868	0.101004	-0.0451768	0.0237764
44	25.7472	18.0387	46.9275	48.9215	23.9699	24.1662	5.62295	0.0688947	0.0165841	2.06024	3.739	-0.189176	0.0959649	-0.045711	0.0231837
45	25.0799	17.7534	45.9749	47.6855	21.9366	24.9634	5.78977	0.0687496	0.0170875	2.17287	3.94342	-0.184755	0.0907501	-0.0461068	0.0226428
46	24.5504	16.8151	44.5071	47.3863	20.6287	25.9722	6.01442	0.0685271	0.0175218	2.33446	4.23668	-0.178733	0.0853554	-0.0463759	0.0221513
47	24.6927	17.2659	45.1002	46.3596	22.6104	22.9638	5.951	0.0682105	0.0178852	2.03682	3.69651	-0.202589	0.0945878	-0.0464986	0.0217119
48	24.1342	16.2515	43.5274	43.982	20.8446	22.352	6.16614	0.0678095	0.0181757	2.05419	3.72803	-0.208013	0.0953731	-0.046492	0.0213175
49	24.3194	15.7728	43.2339	41.8531	20.8654	20.2023	6.18903	0.0673195	0.0183988	1.86902	3.39198	-0.230005	0.103975	-0.0463575	0.020962
50	23.311	15.8219	42.2746	40.0558	19.148	20.1224	6.29474	0.066742	0.0185569	1.90468	3.45669	-0.22913	0.102629	-0.0460964	0.0206457
51	23.0278	15.4101	41.5795	39.2925	17.8428	20.6643	6.34768	0.0660897	0.0186513	1.98817	3.60821	-0.221337	0.0985731	-0.0457261	0.0203636
[truncated: 246 more rows]

[truncated: 22 more sheets: MRI_POST2_NHP3, MRI_POST2_NHP4, MRI_POST2_NHP5, MRI_POST2_NHP6, MRI_POST2_NHP7, MRI_POST2_NHP8, MRI_PRE1_NHP1, MRI_PRE1_NHP2, MRI_PRE1_NHP3, MRI_PRE1_NHP4, MRI_PRE1_NHP5, MRI_PRE1_NHP6, MRI_PRE1_NHP7, MRI_PRE1_NHP8, MRI_PRE2_NHP1, MRI_PRE2_NHP2, MRI_PRE2_NHP3, MRI_PRE2_NHP4, MRI_PRE2_NHP5, MRI_PRE2_NHP6 …]
